# Supplementary material for: 6,8-Di­chloro-4-oxochromene-3-carbalde­hyde
Source: Acta Crystallogr Sect E Struct Rep Online. 2013 Aug 14;69(Pt 9):o1416. doi: 10.1107/S1600536813022228 (PMC3884433; doi:10.1107/S1600536813022228)
Supplement: Supplementary file 1 [file e-69-o1416-sup1.cif]

##############################################################################
#                                                                            #
# This CIF contains the data in a paper accepted for publication in          #
# Acta Crystallographica Section E. It conforms to the requirements of       #
# Notes for Authors for Acta Crystallographica Section E, and has been       #
# peer reviewed under the auspices of the IUCr Commission on Journals.       #
#                                                                            #
# Full details of the Crystallographic Information File format               #
# are given in the paper "The Crystallographic Information File (CIF):       #
# a New Standard Archive File for Crystallography" by S. R. Hall, F. H.      #
# Allen and I. D. Brown [Acta Cryst. (1991), A47, 655-685].                  #
#                                                                            #
# The current version of the core CIF dictionary is obtainable from          #
# ftp://ftp.iucr.org/pub/cif_core.dic.                                       #
#                                                                            #
# Software is freely available for graphical display of the structure(s)     #
# in this CIF. For information consult the CIF software page                 #
# http://www.iucr.org/resources/cif/software.                                #
#                                                                            #
# This file may be used for bona fide research purposes within the           #
# scientific community so long as proper attribution is given to the journal # 
# article from which it was obtained.                                        #
#                                                                            #
##############################################################################
data_General
_audit_creation_method     'by CrystalStructure 4.0'
_journal_date_recd_electronic     2013-07-19
_journal_date_accepted     2013-08-08
_journal_name_full     'Acta Crystallographica, Section E'
_journal_year     2013
_journal_volume     69
_journal_issue      9
_journal_page_first     o1416
_journal_page_last     o1416
_journal_paper_category     QO
_journal_paper_doi     10.1107/S1600536813022228
_journal_coeditor_code     LD2111
_publ_contact_author_name     'Yoshinobu Ishikawa'
_publ_contact_author_address
;
School of Pharmaceutical Sciences
University of Shizuoka
52-1 Yada, Suruga-ku
Shizuoka 422-8526, Japan
;
_publ_contact_author_email     ishi206@u-shizuoka-ken.ac.jp
_publ_contact_author_fax     '+81-542645645'
_publ_contact_author_phone     '+81-542645645'
_publ_section_title
;
6,8-Dichloro-4-oxochromene-3-carbaldehyde
;
loop_
    _publ_author_name
    _publ_author_footnote
    _publ_author_address
    'Ishikawa, Yoshinobu' .
;
School of Pharmaceutical Sciences
University of Shizuoka
52-1 Yada, Suruga-ku
Shizuoka 422-8526, Japan
;
    'Motohashi, Yuya' .
;
School of Pharmaceutical Sciences
University of Shizuoka
52-1 Yada, Suruga-ku
Shizuoka 422-8526, Japan
;
data_I
_chemical_name_systematic
;
6,8-Dichloro-4-oxochromene-3-carbaldehyde
;
_chemical_formula_moiety     'C10 H4 Cl2 O3'
_chemical_formula_sum     'C10 H4 Cl2 O3'
_chemical_formula_iupac     'C10 H4 Cl2 O3'
_chemical_formula_weight     243.05
_chemical_melting_point     ?
_symmetry_cell_setting     triclinic
_symmetry_space_group_name_H-M     'P -1'
_symmetry_space_group_name_Hall     '-P 1'
loop_
    _symmetry_equiv_pos_site_id
    _symmetry_equiv_pos_as_xyz
    1 '+X,+Y,+Z'
    2 '-X,-Y,-Z'
_cell_length_a     8.288(8)
_cell_length_b     8.325(7)
_cell_length_c     13.706(7)
_cell_angle_alpha     96.55(6)
_cell_angle_beta     92.23(7)
_cell_angle_gamma     101.98(7)
_cell_volume     917.2(13)
_cell_formula_units_Z     4
_cell_measurement_reflns_used     23
_cell_measurement_theta_min     15.15
_cell_measurement_theta_max     17.35
_cell_measurement_temperature     100
_exptl_crystal_description     prismatic
_exptl_crystal_colour     colourless
_exptl_crystal_size_max     0.420
_exptl_crystal_size_mid     0.220
_exptl_crystal_size_min     0.080
_exptl_crystal_density_diffrn     1.760
_exptl_crystal_density_meas     ?
_exptl_crystal_density_method     'not measured'
_exptl_crystal_F_000     488.00
_exptl_absorpt_coefficient_mu     0.684
_exptl_absorpt_correction_type     psi-scan
_exptl_absorpt_process_details     '(North <i>et al.</i>, 1968)'
_exptl_absorpt_correction_T_min     0.841
_exptl_absorpt_correction_T_max     0.947
_diffrn_ambient_temperature     100
_diffrn_radiation_type     'Mo K\a'
_diffrn_radiation_wavelength     0.71069
_diffrn_measurement_device_type     'Rigaku AFC-7R'
_diffrn_measurement_method     \w-2\q
_diffrn_reflns_number     5130
_diffrn_reflns_av_R_equivalents     0.0566
_diffrn_reflns_theta_max     27.51
_diffrn_reflns_theta_full     27.51
_diffrn_measured_fraction_theta_max     0.997
_diffrn_measured_fraction_theta_full     0.997
_diffrn_reflns_limit_h_min     -10
_diffrn_reflns_limit_h_max     6
_diffrn_reflns_limit_k_min     -10
_diffrn_reflns_limit_k_max     10
_diffrn_reflns_limit_l_min     -17
_diffrn_reflns_limit_l_max     17
_diffrn_standards_number     3
_diffrn_standards_interval_count     150
_diffrn_standards_decay_%     4.878
_refine_special_details
;
Refinement was performed using all reflections. The weighted <i>R</i>-factor
(<i>wR</i>) and goodness of fit (<i>S</i>) are based on <i>F</i>^2^.
<i>R</i>-factor (gt) are based on <i>F</i>. The threshold expression of
<i>F</i>^2^ > 2.0 \s(<i>F</i>^2^) is used only for calculating <i>R</i>-factor
(gt).
;
_reflns_number_total     4203
_reflns_number_gt     2596
_reflns_threshold_expression     F^2^>2\s(F^2^)
_refine_ls_structure_factor_coef     Fsqd
_refine_ls_R_factor_gt     0.0758
_refine_ls_wR_factor_ref     0.2121
_refine_ls_goodness_of_fit_ref     1.102
_refine_ls_number_reflns     4203
_refine_ls_number_parameters     271
_refine_ls_number_restraints     0
_refine_ls_hydrogen_treatment     constr
_refine_ls_weighting_scheme     calc
_refine_ls_weighting_details
            'w = 1/[\s^2^(Fo^2^)+(0.0531P)^2^+6.6200P] where P=(Fo^2^+2Fc^2^)/3'
_atom_sites_solution_hydrogens     geom
_atom_sites_solution_primary     direct
_atom_sites_solution_secondary     difmap
_refine_ls_shift/su_max     0.000
_refine_diff_density_max     0.700
_refine_diff_density_min     -0.790
_refine_ls_extinction_method     none
_refine_ls_extinction_coef     ?
loop_
    _atom_type_symbol
    _atom_type_description
    _atom_type_scat_dispersion_real
    _atom_type_scat_dispersion_imag
    _atom_type_scat_source
    'C' 'C' 0.0033 0.0016
;
International Tables for Crystallography
(1992, Vol. C, Tables 4.2.6.8 and 6.1.1.4)
;
    'H' 'H' 0.0000 0.0000
;
International Tables for Crystallography
(1992, Vol. C, Table 6.1.1.4)
;
    'Cl' 'Cl' 0.1484 0.1585
;
International Tables for Crystallography
(1992, Vol. C, Tables 4.2.6.8 and 6.1.1.4)
;
    'O' 'O' 0.0106 0.0060
;
International Tables for Crystallography
(1992, Vol. C, Tables 4.2.6.8 and 6.1.1.4)
;
_computing_data_collection     '<i>WinAFC</i> (Rigaku, 1999)'
_computing_cell_refinement     '<i>WinAFC</i> (Rigaku, 1999)'
_computing_data_reduction     '<i>WinAFC</i> (Rigaku, 1999)'
_computing_structure_solution     'SHELXS97 (Sheldrick, 2008)'
_computing_structure_refinement     'SHELXL97 (Sheldrick, 2008)'
_computing_molecular_graphics     'CrystalStructure (Rigaku, 2010)'
_computing_publication_material     'CrystalStructure (Rigaku, 2010)'
loop_
    _atom_site_type_symbol
    _atom_site_label
    _atom_site_fract_x
    _atom_site_fract_y
    _atom_site_fract_z
    _atom_site_U_iso_or_equiv
    _atom_site_adp_type
    _atom_site_calc_flag
    _atom_site_refinement_flags
    _atom_site_occupancy
    _atom_site_symmetry_multiplicity
    _atom_site_disorder_assembly
    _atom_site_disorder_group
    Cl Cl1a 0.9284(2) 0.7180(2) -0.05206(12) 0.0275(4) Uani d . 1.0 2 . .
    Cl Cl2a 0.8997(2) 0.60177(19) 0.32529(11) 0.0243(4) Uani d . 1.0 2 . .
    Cl Cl1b 0.8654(3) 1.0637(2) 0.20783(12) 0.0293(4) Uani d . 1.0 2 . .
    Cl Cl2b 0.7665(2) 1.01839(19) 0.59010(11) 0.0246(4) Uani d . 1.0 2 . .
    O O1a 0.6255(6) 0.3339(5) 0.2521(3) 0.0218(10) Uani d . 1.0 2 . .
    O O2a 0.4506(6) 0.1743(6) -0.0336(4) 0.0277(11) Uani d . 1.0 2 . .
    O O3a 0.2398(7) -0.0767(6) 0.1869(4) 0.0319(12) Uani d . 1.0 2 . .
    O O1b 0.4940(6) 0.7493(6) 0.5162(3) 0.0219(10) Uani d . 1.0 2 . .
    O O2b 0.3559(6) 0.5491(6) 0.2305(3) 0.0291(11) Uani d . 1.0 2 . .
    O O3b 0.1021(7) 0.3424(6) 0.4522(4) 0.0326(12) Uani d . 1.0 2 . .
    C C1a 0.4980(8) 0.2042(8) 0.2288(5) 0.0221(13) Uani d . 1.0 2 . .
    C C2a 0.4342(8) 0.1454(8) 0.1358(5) 0.0197(13) Uani d . 1.0 2 . .
    C C3a 0.5023(8) 0.2255(8) 0.0520(5) 0.0217(13) Uani d . 1.0 2 . .
    C C4a 0.7126(9) 0.4638(8) 0.0063(5) 0.0242(14) Uani d . 1.0 2 . .
    C C5a 0.8382(8) 0.5956(8) 0.0344(5) 0.0201(13) Uani d . 1.0 2 . .
    C C6a 0.9020(8) 0.6399(8) 0.1321(5) 0.0202(13) Uani d . 1.0 2 . .
    C C7a 0.8290(8) 0.5497(8) 0.2026(5) 0.0197(13) Uani d . 1.0 2 . .
    C C8a 0.6945(8) 0.4171(8) 0.1770(5) 0.0202(13) Uani d . 1.0 2 . .
    C C9a 0.6370(9) 0.3695(8) 0.0784(5) 0.0207(13) Uani d . 1.0 2 . .
    C C10a 0.2954(9) -0.0026(8) 0.1204(5) 0.0250(14) Uani d . 1.0 2 . .
    C C1b 0.3630(8) 0.6197(8) 0.4918(5) 0.0220(13) Uani d . 1.0 2 . .
    C C2b 0.3130(8) 0.5479(8) 0.4003(5) 0.0217(13) Uani d . 1.0 2 . .
    C C3b 0.3958(8) 0.6127(8) 0.3161(5) 0.0214(13) Uani d . 1.0 2 . .
    C C4b 0.6216(8) 0.8361(8) 0.2689(5) 0.0220(13) Uani d . 1.0 2 . .
    C C5b 0.7526(8) 0.9654(8) 0.2961(5) 0.0227(14) Uani d . 1.0 2 . .
    C C6b 0.8016(9) 1.0234(8) 0.3958(5) 0.0234(14) Uani d . 1.0 2 . .
    C C7b 0.7127(8) 0.9495(8) 0.4674(5) 0.0217(13) Uani d . 1.0 2 . .
    C C8b 0.5792(8) 0.8170(8) 0.4411(5) 0.0188(13) Uani d . 1.0 2 . .
    C C9b 0.5333(8) 0.7557(8) 0.3414(5) 0.0190(13) Uani d . 1.0 2 . .
    C C10b 0.1768(9) 0.4034(8) 0.3852(5) 0.0238(14) Uani d . 1.0 2 . .
    H H1a 0.4491 0.1499 0.2811 0.0265 Uiso calc R 1.0 2 . .
    H H2a 0.6755 0.4349 -0.0611 0.0290 Uiso calc R 1.0 2 . .
    H H3a 0.9933 0.7302 0.1493 0.0243 Uiso calc R 1.0 2 . .
    H H4a 0.2484 -0.0406 0.0555 0.0300 Uiso calc R 1.0 2 . .
    H H1b 0.3024 0.5769 0.5440 0.0264 Uiso calc R 1.0 2 . .
    H H2b 0.5904 0.8006 0.2012 0.0264 Uiso calc R 1.0 2 . .
    H H3b 0.8945 1.1120 0.4131 0.0281 Uiso calc R 1.0 2 . .
    H H4b 0.1440 0.3536 0.3196 0.0286 Uiso calc R 1.0 2 . .
loop_
    _atom_site_aniso_label
    _atom_site_aniso_U_11
    _atom_site_aniso_U_22
    _atom_site_aniso_U_33
    _atom_site_aniso_U_12
    _atom_site_aniso_U_13
    _atom_site_aniso_U_23
    Cl1a 0.0338(9) 0.0277(9) 0.0216(8) 0.0044(7) 0.0053(7) 0.0088(6)
    Cl2a 0.0312(9) 0.0231(8) 0.0166(7) 0.0037(7) -0.0028(6) -0.0007(6)
    Cl1b 0.0345(10) 0.0287(9) 0.0246(8) 0.0034(8) 0.0082(7) 0.0071(7)
    Cl2b 0.0311(9) 0.0232(8) 0.0171(7) 0.0031(7) -0.0008(6) -0.0016(6)
    O1a 0.034(3) 0.019(3) 0.012(2) 0.0034(19) 0.0043(18) 0.0014(16)
    O2a 0.035(3) 0.032(3) 0.014(3) 0.005(3) -0.0023(19) -0.0005(18)
    O3a 0.037(3) 0.030(3) 0.023(3) -0.005(3) 0.006(2) 0.002(2)
    O1b 0.029(3) 0.021(3) 0.014(2) 0.0013(19) 0.0014(18) 0.0028(17)
    O2b 0.035(3) 0.035(3) 0.014(3) 0.003(3) -0.0017(19) -0.0023(19)
    O3b 0.036(3) 0.032(3) 0.025(3) -0.007(3) -0.002(3) 0.005(2)
    C1a 0.025(4) 0.022(4) 0.020(3) 0.006(3) 0.001(3) 0.004(3)
    C2a 0.020(4) 0.021(3) 0.018(3) 0.005(3) 0.003(3) 0.001(3)
    C3a 0.026(4) 0.020(3) 0.019(3) 0.007(3) -0.001(3) -0.001(3)
    C4a 0.033(4) 0.025(4) 0.013(3) 0.003(3) 0.003(3) 0.004(3)
    C5a 0.028(4) 0.019(3) 0.017(3) 0.010(3) 0.007(3) 0.006(3)
    C6a 0.025(4) 0.017(3) 0.019(3) 0.004(3) 0.003(3) 0.002(3)
    C7a 0.025(4) 0.020(3) 0.014(3) 0.006(3) -0.001(3) -0.001(3)
    C8a 0.024(4) 0.019(3) 0.017(3) 0.004(3) 0.002(3) 0.004(3)
    C9a 0.030(4) 0.018(3) 0.015(3) 0.009(3) 0.002(3) 0.001(3)
    C10a 0.030(4) 0.019(3) 0.024(4) 0.004(3) -0.002(3) -0.001(3)
    C1b 0.027(4) 0.019(3) 0.021(3) 0.006(3) 0.004(3) 0.002(3)
    C2b 0.023(4) 0.025(4) 0.018(3) 0.007(3) -0.001(3) 0.002(3)
    C3b 0.028(4) 0.022(4) 0.017(3) 0.011(3)  0.000(3) 0.002(3)
    C4b 0.027(4) 0.021(3) 0.018(3) 0.004(3) 0.004(3) 0.002(3)
    C5b 0.028(4) 0.023(4) 0.022(4) 0.012(3) 0.006(3) 0.008(3)
    C6b 0.027(4) 0.020(4) 0.022(4) 0.004(3) -0.003(3) 0.001(3)
    C7b 0.026(4) 0.024(4) 0.016(3) 0.010(3)  0.000(3) 0.001(3)
    C8b 0.023(4) 0.024(4) 0.014(3) 0.013(3) 0.005(3) 0.006(3)
    C9b 0.020(3) 0.023(3) 0.017(3) 0.013(3) 0.000(3) 0.003(3)
    C10b 0.031(4) 0.019(3) 0.020(3) 0.004(3) 0.004(3) 0.000(3)
_geom_special_details     .
loop_
    _geom_bond_atom_site_label_1
    _geom_bond_atom_site_label_2
    _geom_bond_site_symmetry_1
    _geom_bond_site_symmetry_2
    _geom_bond_distance
    _geom_bond_publ_flag
    Cl1a C5a . . 1.740(7) no
    Cl2a C7a . . 1.735(6) no
    Cl1b C5b . . 1.733(7) no
    Cl2b C7b . . 1.723(6) no
    O1a C1a . . 1.344(7) no
    O1a C8a . . 1.381(8) no
    O2a C3a . . 1.229(8) no
    O3a C10a . . 1.210(9) no
    O1b C1b . . 1.363(7) no
    O1b C8b . . 1.379(8) no
    O2b C3b . . 1.233(7) no
    O3b C10b . . 1.227(9) no
    C1a C2a . . 1.356(9) no
    C2a C3a . . 1.467(9) no
    C2a C10a . . 1.490(9) no
    C3a C9a . . 1.459(9) no
    C4a C5a . . 1.355(9) no
    C4a C9a . . 1.416(9) no
    C5a C6a . . 1.401(9) no
    C6a C7a . . 1.373(9) no
    C7a C8a . . 1.398(8) no
    C8a C9a . . 1.401(9) no
    C1b C2b . . 1.338(9) no
    C2b C3b . . 1.464(9) no
    C2b C10b . . 1.458(9) no
    C3b C9b . . 1.465(8) no
    C4b C5b . . 1.367(9) no
    C4b C9b . . 1.405(9) no
    C5b C6b . . 1.411(9) no
    C6b C7b . . 1.376(10) no
    C7b C8b . . 1.393(8) no
    C8b C9b . . 1.412(8) no
    C1a H1a . . 0.950 no
    C4a H2a . . 0.950 no
    C6a H3a . . 0.950 no
    C10a H4a . . 0.950 no
    C1b H1b . . 0.950 no
    C4b H2b . . 0.950 no
    C6b H3b . . 0.950 no
    C10b H4b . . 0.950 no
loop_
    _geom_angle_atom_site_label_1
    _geom_angle_atom_site_label_2
    _geom_angle_atom_site_label_3
    _geom_angle_site_symmetry_1
    _geom_angle_site_symmetry_2
    _geom_angle_site_symmetry_3
    _geom_angle
    _geom_angle_publ_flag
    C1a O1a C8a . . . 118.3(5) no
    C1b O1b C8b . . . 118.1(5) no
    O1a C1a C2a . . . 124.6(6) no
    C1a C2a C3a . . . 120.4(6) no
    C1a C2a C10a . . . 118.9(6) no
    C3a C2a C10a . . . 120.7(6) no
    O2a C3a C2a . . . 122.6(6) no
    O2a C3a C9a . . . 122.9(6) no
    C2a C3a C9a . . . 114.5(5) no
    C5a C4a C9a . . . 119.4(6) no
    Cl1a C5a C4a . . . 120.3(5) no
    Cl1a C5a C6a . . . 117.0(5) no
    C4a C5a C6a . . . 122.7(6) no
    C5a C6a C7a . . . 118.3(6) no
    Cl2a C7a C6a . . . 120.3(5) no
    Cl2a C7a C8a . . . 119.0(5) no
    C6a C7a C8a . . . 120.6(6) no
    O1a C8a C7a . . . 117.4(5) no
    O1a C8a C9a . . . 122.2(5) no
    C7a C8a C9a . . . 120.4(6) no
    C3a C9a C4a . . . 121.6(6) no
    C3a C9a C8a . . . 119.9(6) no
    C4a C9a C8a . . . 118.5(6) no
    O3a C10a C2a . . . 123.0(6) no
    O1b C1b C2b . . . 125.2(6) no
    C1b C2b C3b . . . 120.2(6) no
    C1b C2b C10b . . . 119.4(6) no
    C3b C2b C10b . . . 120.3(6) no
    O2b C3b C2b . . . 122.6(6) no
    O2b C3b C9b . . . 122.5(6) no
    C2b C3b C9b . . . 114.9(5) no
    C5b C4b C9b . . . 119.9(6) no
    Cl1b C5b C4b . . . 120.6(5) no
    Cl1b C5b C6b . . . 117.6(5) no
    C4b C5b C6b . . . 121.9(6) no
    C5b C6b C7b . . . 118.9(6) no
    Cl2b C7b C6b . . . 120.4(5) no
    Cl2b C7b C8b . . . 119.6(5) no
    C6b C7b C8b . . . 120.0(6) no
    O1b C8b C7b . . . 117.3(5) no
    O1b C8b C9b . . . 121.6(5) no
    C7b C8b C9b . . . 121.1(6) no
    C3b C9b C4b . . . 121.9(6) no
    C3b C9b C8b . . . 119.8(6) no
    C4b C9b C8b . . . 118.2(5) no
    O3b C10b C2b . . . 123.8(6) no
    O1a C1a H1a . . . 117.700 no
    C2a C1a H1a . . . 117.702 no
    C5a C4a H2a . . . 120.314 no
    C9a C4a H2a . . . 120.307 no
    C5a C6a H3a . . . 120.850 no
    C7a C6a H3a . . . 120.844 no
    O3a C10a H4a . . . 118.481 no
    C2a C10a H4a . . . 118.489 no
    O1b C1b H1b . . . 117.382 no
    C2b C1b H1b . . . 117.374 no
    C5b C4b H2b . . . 120.070 no
    C9b C4b H2b . . . 120.068 no
    C5b C6b H3b . . . 120.568 no
    C7b C6b H3b . . . 120.567 no
    O3b C10b H4b . . . 118.104 no
    C2b C10b H4b . . . 118.102 no
loop_
    _geom_torsion_atom_site_label_1
    _geom_torsion_atom_site_label_2
    _geom_torsion_atom_site_label_3
    _geom_torsion_atom_site_label_4
    _geom_torsion_site_symmetry_1
    _geom_torsion_site_symmetry_2
    _geom_torsion_site_symmetry_3
    _geom_torsion_site_symmetry_4
    _geom_torsion
    _geom_torsion_publ_flag
    C1a O1a C8a C7a . . . . -178.8(6) no
    C1a O1a C8a C9a . . . . -0.7(9) no
    C8a O1a C1a C2a . . . . 1.9(10) no
    C8a O1a C1a H1a . . . . -178.1 no
    C1b O1b C8b C7b . . . . 180.0(6) no
    C1b O1b C8b C9b . . . . 0.3(9) no
    C8b O1b C1b C2b . . . . 2.5(10) no
    C8b O1b C1b H1b . . . . -177.5 no
    O1a C1a C2a C3a . . . . -1.0(11) no
    O1a C1a C2a C10a . . . . 178.3(6) no
    H1a C1a C2a C3a . . . . 179.0 no
    H1a C1a C2a C10a . . . . -1.7 no
    C1a C2a C3a O2a . . . . 178.4(7) no
    C1a C2a C3a C9a . . . . -1.1(10) no
    C1a C2a C10a O3a . . . . -2.4(11) no
    C1a C2a C10a H4a . . . . 177.6 no
    C3a C2a C10a O3a . . . . 176.9(7) no
    C3a C2a C10a H4a . . . . -3.1 no
    C10a C2a C3a O2a . . . . -0.9(11) no
    C10a C2a C3a C9a . . . . 179.7(6) no
    O2a C3a C9a C4a . . . . 2.6(11) no
    O2a C3a C9a C8a . . . . -177.3(6) no
    C2a C3a C9a C4a . . . . -178.0(6) no
    C2a C3a C9a C8a . . . . 2.2(10) no
    C5a C4a C9a C3a . . . . -179.4(6) no
    C5a C4a C9a C8a . . . . 0.5(11) no
    C9a C4a C5a Cl1a . . . . -177.7(6) no
    C9a C4a C5a C6a . . . . 2.5(11) no
    H2a C4a C5a Cl1a . . . . 2.3 no
    H2a C4a C5a C6a . . . . -177.5 no
    H2a C4a C9a C3a . . . . 0.6 no
    H2a C4a C9a C8a . . . . -179.5 no
    Cl1a C5a C6a C7a . . . . 177.5(5) no
    Cl1a C5a C6a H3a . . . . -2.5 no
    C4a C5a C6a C7a . . . . -2.7(11) no
    C4a C5a C6a H3a . . . . 177.3 no
    C5a C6a C7a Cl2a . . . . -178.6(6) no
    C5a C6a C7a C8a . . . . -0.1(10) no
    H3a C6a C7a Cl2a . . . . 1.4 no
    H3a C6a C7a C8a . . . . 179.9 no
    Cl2a C7a C8a O1a . . . . -0.3(9) no
    Cl2a C7a C8a C9a . . . . -178.5(5) no
    C6a C7a C8a O1a . . . . -178.8(6) no
    C6a C7a C8a C9a . . . . 3.0(10) no
    O1a C8a C9a C3a . . . . -1.4(10) no
    O1a C8a C9a C4a . . . . 178.7(6) no
    C7a C8a C9a C3a . . . . 176.7(6) no
    C7a C8a C9a C4a . . . . -3.2(10) no
    O1b C1b C2b C3b . . . . -2.9(11) no
    O1b C1b C2b C10b . . . . 176.3(6) no
    H1b C1b C2b C3b . . . . 177.1 no
    H1b C1b C2b C10b . . . . -3.7 no
    C1b C2b C3b O2b . . . . 178.7(7) no
    C1b C2b C3b C9b . . . . 0.7(10) no
    C1b C2b C10b O3b . . . . 0.7(11) no
    C1b C2b C10b H4b . . . . -179.3 no
    C3b C2b C10b O3b . . . . 179.9(7) no
    C3b C2b C10b H4b . . . . -0.1 no
    C10b C2b C3b O2b . . . . -0.4(11) no
    C10b C2b C3b C9b . . . . -178.5(6) no
    O2b C3b C9b C4b . . . . 4.2(11) no
    O2b C3b C9b C8b . . . . -176.2(6) no
    C2b C3b C9b C4b . . . . -177.7(6) no
    C2b C3b C9b C8b . . . . 1.8(9) no
    C5b C4b C9b C3b . . . . -177.7(6) no
    C5b C4b C9b C8b . . . . 2.7(10) no
    C9b C4b C5b Cl1b . . . . 178.8(6) no
    C9b C4b C5b C6b . . . . -0.9(11) no
    H2b C4b C5b Cl1b . . . . -1.2 no
    H2b C4b C5b C6b . . . . 179.1 no
    H2b C4b C9b C3b . . . . 2.3 no
    H2b C4b C9b C8b . . . . -177.3 no
    Cl1b C5b C6b C7b . . . . 179.0(5) no
    Cl1b C5b C6b H3b . . . . -1.0 no
    C4b C5b C6b C7b . . . . -1.3(11) no
    C4b C5b C6b H3b . . . . 178.6 no
    C5b C6b C7b Cl2b . . . . -179.1(6) no
    C5b C6b C7b C8b . . . . 1.6(11) no
    H3b C6b C7b Cl2b . . . . 0.9 no
    H3b C6b C7b C8b . . . . -178.4 no
    Cl2b C7b C8b O1b . . . . 1.3(9) no
    Cl2b C7b C8b C9b . . . . -179.0(5) no
    C6b C7b C8b O1b . . . . -179.3(6) no
    C6b C7b C8b C9b . . . . 0.3(11) no
    O1b C8b C9b C3b . . . . -2.4(10) no
    O1b C8b C9b C4b . . . . 177.2(6) no
    C7b C8b C9b C3b . . . . 178.0(6) no
    C7b C8b C9b C4b . . . . -2.5(10) no
loop_
    _geom_hbond_atom_site_label_D
    _geom_hbond_atom_site_label_H
    _geom_hbond_atom_site_label_A
    _geom_hbond_site_symmetry_D
    _geom_hbond_site_symmetry_H
    _geom_hbond_site_symmetry_A
    _geom_hbond_distance_DH
    _geom_hbond_distance_HA
    _geom_hbond_distance_DA
    _geom_hbond_angle_DHA
    _geom_hbond_publ_flag
    C4b H2b O2a 2_665 2_665 . 0.95 2.349 3.246(8) 157 yes
    C4a H2a O2b . . 2_665 0.95 2.349 3.259(8) 160 yes
_iucr_refine_instructions_details
;
TITL 3,6-Dichloro-3-formylchromone
CELL  0.71069 8.28810 8.32470 13.70640 96.548 92.227 101.978
ZERR  4 0.00790 0.00670 0.00650 0.057 0.061 0.068
LATT 1
SFAC C H CL O
UNIT 40 16 8 12
SHEL 99999.000000 0.000000
L.S. 25
FMAP 2
PLAN -25
WPDB -2
HTAB
BOND $H
CONF
LIST 4
TEMP -173.0
ACTA
SIZE 0.420 0.220 0.080
WGHT    0.053100    6.620000
FVAR       0.46091
CL1A  3    0.928394    0.717998   -0.052059    11.00000    0.03382    0.02766 =
         0.02158    0.00875    0.00531    0.00439
CL2A  3    0.899735    0.601766    0.325295    11.00000    0.03123    0.02312 =
         0.01659   -0.00071   -0.00278    0.00373
CL1B  3    0.865435    1.063701    0.207826    11.00000    0.03453    0.02870 =
         0.02456    0.00709    0.00824    0.00337
CL2B  3    0.766471    1.018389    0.590104    11.00000    0.03106    0.02315 =
         0.01712   -0.00157   -0.00076    0.00310
O1A   4    0.625487    0.333882    0.252065    11.00000    0.03371    0.01861 =
         0.01235    0.00138    0.00428    0.00337
O2A   4    0.450619    0.174297   -0.033575    11.00000    0.03516    0.03159 =
         0.01409   -0.00048   -0.00228    0.00475
O3A   4    0.239804   -0.076659    0.186874    11.00000    0.03680    0.03038 =
         0.02313    0.00236    0.00569   -0.00546
O1B   4    0.493971    0.749337    0.516246    11.00000    0.02897    0.02073 =
         0.01448    0.00277    0.00135    0.00128
O2B   4    0.355886    0.549078    0.230535    11.00000    0.03506    0.03455 =
         0.01420   -0.00234   -0.00170    0.00323
O3B   4    0.102126    0.342356    0.452226    11.00000    0.03557    0.03163 =
         0.02451    0.00472   -0.00219   -0.00654
C1A   1    0.497998    0.204234    0.228760    11.00000    0.02511    0.02184 =
         0.01991    0.00384    0.00113    0.00591
AFIX  43
H1A   2    0.449119    0.149931    0.281046    11.00000   -1.20000
AFIX   0
C2A   1    0.434177    0.145432    0.135843    11.00000    0.02006    0.02074 =
         0.01841    0.00142    0.00337    0.00506
C3A   1    0.502263    0.225448    0.051960    11.00000    0.02643    0.01989 =
         0.01878   -0.00101   -0.00075    0.00746
C4A   1    0.712582    0.463786    0.006314    11.00000    0.03318    0.02510 =
         0.01336    0.00372    0.00341    0.00326
AFIX  43
H2A   2    0.675525    0.434851   -0.061096    11.00000   -1.20000
AFIX   0
C5A   1    0.838232    0.595604    0.034381    11.00000    0.02834    0.01859 =
         0.01691    0.00636    0.00715    0.00953
C6A   1    0.901949    0.639941    0.132144    11.00000    0.02450    0.01722 =
         0.01904    0.00201    0.00292    0.00448
AFIX  43
H3A   2    0.993303    0.730174    0.149263    11.00000   -1.20000
AFIX   0
C7A   1    0.829012    0.549671    0.202604    11.00000    0.02476    0.01964 =
         0.01443   -0.00110   -0.00058    0.00625
C8A   1    0.694488    0.417089    0.177042    11.00000    0.02428    0.01879 =
         0.01746    0.00363    0.00244    0.00352
C9A   1    0.636983    0.369519    0.078394    11.00000    0.03048    0.01836 =
         0.01499    0.00126    0.00221    0.00918
C10A  1    0.295408   -0.002602    0.120443    11.00000    0.03047    0.01855 =
         0.02438   -0.00117   -0.00186    0.00423
AFIX  43
H4A   2    0.248405   -0.040610    0.055473    11.00000   -1.20000
AFIX   0
C1B   1    0.363015    0.619687    0.491815    11.00000    0.02681    0.01905 =
         0.02071    0.00236    0.00391    0.00589
AFIX  43
H1B   2    0.302424    0.576873    0.543996    11.00000   -1.20000
AFIX   0
C2B   1    0.312981    0.547917    0.400275    11.00000    0.02270    0.02519 =
         0.01758    0.00224   -0.00053    0.00674
C3B   1    0.395791    0.612737    0.316073    11.00000    0.02780    0.02206 =
         0.01668    0.00223   -0.00032    0.01135
C4B   1    0.621631    0.836092    0.268924    11.00000    0.02715    0.02071 =
         0.01790    0.00180    0.00385    0.00418
AFIX  43
H2B   2    0.590403    0.800586    0.201221    11.00000   -1.20000
AFIX   0
C5B   1    0.752613    0.965433    0.296061    11.00000    0.02751    0.02301 =
         0.02187    0.00843    0.00568    0.01166
C6B   1    0.801640    1.023396    0.395762    11.00000    0.02711    0.01958 =
         0.02232    0.00133   -0.00326    0.00384
AFIX  43
H3B   2    0.894490    1.111947    0.413113    11.00000   -1.20000
AFIX   0
C7B   1    0.712663    0.949471    0.467455    11.00000    0.02650    0.02422 =
         0.01611    0.00064   -0.00016    0.01046
C8B   1    0.579237    0.817035    0.441090    11.00000    0.02257    0.02435 =
         0.01413    0.00563    0.00457    0.01317
C9B   1    0.533249    0.755738    0.341385    11.00000    0.02020    0.02342 =
         0.01726    0.00295    0.00033    0.01316
C10B  1    0.176793    0.403380    0.385170    11.00000    0.03094    0.01927 =
         0.02035    0.00023    0.00393    0.00414
AFIX  43
H4B   2    0.143960    0.353559    0.319618    11.00000   -1.20000
HKLF 4
REM  3,6-Dichloro-3-formylchromone
REM R1 =  0.0758 for   2596 Fo > 4sig(Fo)  and  0.1399 for all   4203 data
REM    271 parameters refined using      0 restraints
END
WGHT      0.0523      6.6630
REM Highest difference peak  0.702,  deepest hole -0.791,  1-sigma level  0.145
Q1    1   0.2021 -0.0502  0.0334  11.00000  0.05    0.70
Q2    1   0.7772  0.5649 -0.2157  11.00000  0.05    0.68
Q3    1   0.1800 -0.0649 -0.0423  11.00000  0.05    0.61
Q4    1   0.1745 -0.0760 -0.0816  11.00000  0.05    0.61
Q5    1   0.8419  0.6206 -0.0764  11.00000  0.05    0.53
Q6    1   0.9726  0.7290  0.0763  11.00000  0.05    0.52
Q7    1   0.5252  0.3245 -0.3217  11.00000  0.05    0.52
Q8    1   1.0621  0.6887  0.3564  11.00000  0.05    0.51
Q9    1   0.7916  0.5570 -0.0366  11.00000  0.05    0.51
Q10   1   0.4986  0.2902 -0.2161  11.00000  0.05    0.51
Q11   1   0.7921  0.5486 -0.1333  11.00000  0.05    0.50
Q12   1   0.1842 -0.0880  0.0993  11.00000  0.05    0.49
Q13   1   0.4650  0.1882  0.0972  11.00000  0.05    0.49
Q14   1   0.1019 -0.1438  0.2403  11.00000  0.05    0.48
Q15   1   0.0810 -0.1343 -0.1869  11.00000  0.05    0.47
Q16   1   0.6646  0.3697  0.2147  11.00000  0.05    0.46
Q17   1   0.4785  0.1934  0.1805  11.00000  0.05    0.45
Q18   1   0.8464  0.6149  0.0791  11.00000  0.05    0.45
Q19   1   0.5302  0.2586 -0.1382  11.00000  0.05    0.44
Q20   1   0.6588  1.0357  0.2395  11.00000  0.05    0.44
Q21   1   0.0612 -0.1582 -0.2283  11.00000  0.05    0.44
Q22   1   0.0994 -0.0811 -0.3424  11.00000  0.05    0.44
Q23   1   0.6843  0.4303  0.0517  11.00000  0.05    0.44
Q24   1   0.8299  0.5165  0.0572  11.00000  0.05    0.44
Q25   1   0.4214  0.2085 -0.3153  11.00000  0.05    0.44
;
