# Supplementary material for: 6,8-Di­chloro-4-oxochromene-3-carbalde­hyde
Source: Acta Crystallogr Sect E Struct Rep Online. 2013 Aug 14;69(Pt 9):o1416. doi: 10.1107/S1600536813022228 (PMC3884433; doi:10.1107/S1600536813022228)
Supplement: Supplementary file 2 [file e-69-o1416-Isup2.hkl]

# 
# h,k,l, Fc-squared, Fo-squared, sigma(Fo-squared) and status flag 
# 
data_I
_shelx_title ' 3,6-Dichloro-3-formylchromone' 
_shelx_refln_list_code          4 
_shelx_F_calc_maximum      314.35 
_exptl_crystal_F_000       488.00 
_reflns_d_resolution_high  0.7694 
 
loop_ 
 _symmetry_equiv_pos_as_xyz 
 'x, y, z' 
 '-x, -y, -z' 
 
_cell_length_a     8.2881 
_cell_length_b     8.3247 
_cell_length_c    13.7064 
_cell_angle_alpha  96.548 
_cell_angle_beta   92.227 
_cell_angle_gamma 101.978 
 
_shelx_F_squared_multiplier     1.000 
 
loop_ 
 _refln_index_h 
 _refln_index_k 
 _refln_index_l 
 _refln_F_squared_calc 
 _refln_F_squared_meas 
 _refln_F_squared_sigma 
 _refln_observed_status 
   1   0   0      833.41      629.25     10.31 o 
   2   0   0      444.20      546.01     18.15 o 
   3   0   0     1442.43     1528.63     94.31 o 
   4   0   0      726.00      560.75     17.41 o 
   5   0   0     1285.36     1387.45     79.72 o 
   6   0   0      341.88      331.71     26.64 o 
   7   0   0      259.87      273.91     21.23 o 
   8   0   0      157.71      133.17     25.09 o 
   9   0   0        0.62       47.21     38.36 o 
  10   0   0       24.32       67.08     29.70 o 
 -10   1   0      264.41      308.88     33.80 o 
  -9   1   0       47.70       40.91     41.61 o 
  -8   1   0        7.89       40.53     32.34 o 
  -7   1   0      128.01      101.20     18.92 o 
  -6   1   0      936.58     1030.66     90.05 o 
  -5   1   0     2639.18     2612.57    164.33 o 
  -4   1   0     4174.97     3911.32    231.31 o 
  -3   1   0      400.90      408.14     13.68 o 
  -2   1   0      650.88      759.55     15.89 o 
  -1   1   0        0.11       37.52      6.26 o 
   0   1   0       33.76      195.45     11.84 o 
   1   1   0      894.25      696.89     15.67 o 
   2   1   0     7978.48     6110.85    273.04 o 
   3   1   0     9758.32     8682.79    363.82 o 
   4   1   0     3063.89     2943.40     85.46 o 
   5   1   0      130.51      163.99     16.03 o 
   6   1   0        1.97       28.43     21.61 o 
   7   1   0       86.41      141.07     18.64 o 
   8   1   0      391.30      347.62     28.34 o 
   9   1   0      406.28      397.33     33.56 o 
  10   1   0       18.93       15.63     45.33 o 
 -10   2   0       25.46       50.04     44.91 o 
  -9   2   0      203.27      242.32     30.13 o 
  -8   2   0      303.24      302.29     25.56 o 
  -7   2   0      987.36     1046.73     38.17 o 
  -6   2   0      243.63      263.27     25.84 o 
  -5   2   0      195.14      272.23     14.01 o 
  -4   2   0       34.83      227.44     29.18 o 
  -3   2   0       87.28      156.42     19.42 o 
  -2   2   0    98818.21   112594.77   6972.69 o 
  -1   2   0     1106.01     1199.92     28.69 o 
   0   2   0     1955.65     1737.33     17.18 o 
   1   2   0     3016.51     3256.55    169.79 o 
   2   2   0      475.29      463.84     27.82 o 
   3   2   0      278.33      693.04     57.97 o 
   4   2   0       56.54       -0.24     15.17 o 
   5   2   0      118.84      112.58     12.29 o 
   6   2   0      220.94      225.61     19.58 o 
   7   2   0       15.86       35.54     26.50 o 
   8   2   0       11.63      -19.63     36.10 o 
   9   2   0       47.09       71.88     29.98 o 
 -10   3   0       10.86       60.72     41.52 o 
  -9   3   0       18.20       -1.46     39.49 o 
  -8   3   0      206.05      265.91     26.08 o 
  -7   3   0      365.22      370.12     30.03 o 
  -6   3   0      929.42      886.83     33.89 o 
  -5   3   0       99.49      149.22     12.07 o 
  -4   3   0      621.51      750.73     48.62 o 
  -3   3   0        3.60      -11.89     11.89 o 
  -2   3   0       91.66      110.30     18.95 o 
  -1   3   0      670.54      743.15     57.85 o 
   0   3   0     3637.74     3325.42     68.77 o 
   1   3   0    10151.26    10226.11    361.96 o 
   2   3   0     4079.49     4098.00    178.40 o 
   3   3   0        0.20       -7.16     14.87 o 
   4   3   0        0.00      -15.58     15.58 o 
   5   3   0        8.22       22.08     23.72 o 
   6   3   0      163.03      178.40     19.49 o 
   7   3   0      186.56      129.59     26.08 o 
   8   3   0       88.98       64.25     43.21 o 
   9   3   0      134.32      146.53     32.24 o 
 -10   4   0       98.58      103.32     31.49 o 
  -9   4   0      290.22      352.28     33.33 o 
  -8   4   0       14.80       47.68     34.60 o 
  -7   4   0       11.21       19.44     24.81 o 
  -6   4   0       62.94      154.77     17.37 o 
  -5   4   0        0.33       14.46     19.56 o 
  -4   4   0    14242.13    17096.93   1366.27 o 
  -3   4   0      732.07      807.46    116.88 o 
  -2   4   0     1056.51     1095.91     36.46 o 
  -1   4   0     1326.36     1906.63    217.19 o 
   0   4   0        3.82       65.98    208.81 o 
   1   4   0      188.18      628.23     18.36 o 
   2   4   0       61.85       62.76     10.28 o 
   3   4   0        2.59       24.07     15.88 o 
   4   4   0       63.93       78.56     16.85 o 
   5   4   0      141.31       99.70     18.36 o 
   6   4   0        4.49       24.90     34.41 o 
   7   4   0      253.80      180.42     30.55 o 
   8   4   0        2.24      -23.54     44.58 o 
 -10   5   0       49.42       82.56     31.11 o 
  -9   5   0       29.35       11.39     40.95 o 
  -8   5   0      119.18      160.23     26.08 o 
  -7   5   0        6.78       11.34     26.22 o 
  -6   5   0      265.98      324.04     29.09 o 
  -5   5   0       13.87       31.35     16.43 o 
  -4   5   0      122.56      112.10     12.51 o 
  -3   5   0      294.13      302.06     33.07 o 
  -2   5   0      468.04      488.73     33.16 o 
  -1   5   0     2516.14     2989.08    259.43 o 
   0   5   0     2249.03     2365.41     31.79 o 
   1   5   0       87.51       83.22     11.28 o 
   2   5   0        3.92       -1.27     16.81 o 
   3   5   0      119.23      112.64     17.42 o 
   4   5   0        5.16       45.57     17.23 o 
   5   5   0        0.38      -35.12     35.12 o 
   6   5   0      170.46      161.36     27.77 o 
   7   5   0       84.61       86.28     29.80 o 
   8   5   0        1.32       42.60     45.71 o 
 -10   6   0        4.25       32.39     47.50 o 
  -9   6   0        0.05      -38.03     42.41 o 
  -8   6   0        0.46       42.36     39.26 o 
  -7   6   0        0.33       27.54     34.36 o 
  -6   6   0     1240.41     1196.70     43.59 o 
  -5   6   0      576.46      505.41     32.34 o 
  -4   6   0      377.26      387.02     29.04 o 
  -3   6   0      144.98      271.70     19.86 o 
  -2   6   0      340.22      349.93     29.94 o 
  -1   6   0      684.52      761.74     86.21 o 
   0   6   0      150.38      146.06     29.02 o 
   1   6   0      100.73       99.89     21.42 o 
   2   6   0        0.68       15.82     26.64 o 
   3   6   0      304.88      239.83     20.52 o 
   4   6   0        2.61      -14.31     33.99 o 
   5   6   0      409.64      313.07     30.55 o 
   6   6   0        7.50       13.65     31.07 o 
   7   6   0        4.55       51.45     31.68 o 
  -9   7   0        2.55       41.05     48.15 o 
  -8   7   0       64.35      139.71     32.06 o 
  -7   7   0       11.86      -21.98     41.14 o 
  -6   7   0       56.41       77.95     25.70 o 
  -5   7   0       69.25       39.96     19.11 o 
  -4   7   0       13.91       11.53     26.45 o 
  -3   7   0      134.22      235.40     20.95 o 
  -2   7   0     1067.00     1146.28     42.65 o 
  -1   7   0       87.87       90.47     22.74 o 
   0   7   0       56.73       63.19     17.77 o 
   1   7   0      480.35      426.14     36.62 o 
   2   7   0      191.50      174.78     22.08 o 
   3   7   0       59.77       73.90     26.78 o 
   4   7   0      157.35      202.78     28.20 o 
   5   7   0        7.06      -30.46     39.68 o 
   6   7   0       71.09      122.39     32.57 o 
  -8   8   0       20.07       25.89     32.67 o 
  -7   8   0      280.86      252.35     33.66 o 
  -6   8   0       92.60       55.26     39.40 o 
  -5   8   0        1.57       11.58     38.50 o 
  -4   8   0      387.71      333.97     29.75 o 
  -3   8   0      488.71      437.11     38.50 o 
  -2   8   0       60.11       73.67     23.16 o 
  -1   8   0       64.56      133.59     24.10 o 
   0   8   0        0.08       99.70     25.32 o 
   1   8   0      197.31      240.16     25.56 o 
   2   8   0        0.61      -35.21     35.21 o 
   3   8   0      317.04      259.93     31.02 o 
   4   8   0        3.85      -28.90     47.78 o 
   5   8   0        0.05       -4.66     46.60 o 
  -7   9   0        3.50       46.65     44.91 o 
  -6   9   0        4.48       62.84     45.05 o 
  -5   9   0       11.25       25.98     37.52 o 
  -4   9   0      449.48      367.02     31.96 o 
  -3   9   0       29.16       29.42     39.35 o 
  -2   9   0      102.56      112.41     29.23 o 
  -1   9   0      535.27      472.36     42.88 o 
   0   9   0      238.66      222.04     20.95 o 
   1   9   0       24.70      141.12     30.88 o 
   2   9   0       64.45       36.62     34.41 o 
   3   9   0        1.26       26.08     33.99 o 
  -5  10   0      128.73       92.26     36.06 o 
  -4  10   0        5.66        0.00     34.83 o 
  -3  10   0        5.96      -13.04     31.02 o 
  -2  10   0        5.54       24.99     31.77 o 
  -1  10   0       21.61       47.40     35.40 o 
   0  10   0        0.14       -1.95     26.29 o 
   1  10   0      149.46      188.29     27.16 o 
  -1 -10   1       75.61      117.82     25.70 o 
   0 -10   1        0.12        1.98     37.00 o 
   1 -10   1      111.68      134.15     24.15 o 
   2 -10   1       14.00      -10.78     33.37 o 
   3 -10   1        1.19      -34.50     34.50 o 
   4 -10   1        1.04       -2.54     34.03 o 
   5 -10   1       18.67      -24.90     48.67 o 
   6 -10   1       43.25      126.06     35.16 o 
  -3  -9   1       97.92      138.58     25.28 o 
  -2  -9   1       44.99       40.15     41.19 o 
  -1  -9   1       43.68       61.62     42.13 o 
   0  -9   1      180.31      211.24     20.75 o 
   1  -9   1      111.90       67.22     28.05 o 
   2  -9   1        3.60       38.60     37.09 o 
   3  -9   1        0.20      -40.81     40.81 o 
   4  -9   1      295.39      345.46     30.27 o 
   5  -9   1      104.47       43.40     41.80 o 
   6  -9   1      197.92      162.49     35.16 o 
   7  -9   1       52.59       16.10     47.21 o 
  -5  -8   1      135.61      189.98     35.54 o 
  -4  -8   1       23.85       50.79     48.77 o 
  -3  -8   1       72.08       82.19     28.43 o 
  -2  -8   1       16.93       18.12     34.69 o 
  -1  -8   1        0.95        0.56     32.86 o 
   0  -8   1      411.75      502.91     28.49 o 
   1  -8   1        6.70       34.55     35.87 o 
   2  -8   1        0.35       45.33     32.81 o 
   3  -8   1      257.26      233.05     25.14 o 
   4  -8   1       14.63      148.18     26.17 o 
   5  -8   1      281.62      269.67     28.62 o 
   6  -8   1      274.90      330.25     29.84 o 
   7  -8   1      221.27      335.81     34.83 o 
   8  -8   1     1244.87     1113.80     62.51 o 
  -6  -7   1      164.55      235.92     33.99 o 
  -5  -7   1      397.02      408.77     31.54 o 
  -4  -7   1      116.61       90.75     26.92 o 
  -3  -7   1      224.06      201.37     27.49 o 
  -2  -7   1      518.05      678.06     36.34 o 
  -1  -7   1      401.45      401.47     35.82 o 
   0  -7   1       43.52      109.62     15.99 o 
   1  -7   1       38.16       46.69     31.49 o 
   2  -7   1      739.01      700.09     38.13 o 
   3  -7   1      169.41      186.40     21.18 o 
   4  -7   1      789.35      802.33     35.96 o 
   5  -7   1       70.81        5.74     26.74 o 
   6  -7   1        9.18       27.49     34.93 o 
   7  -7   1       73.71       78.56     28.81 o 
   8  -7   1      373.21      376.85     33.61 o 
   9  -7   1       34.15       -3.86     46.74 o 
  -7  -6   1       52.52       47.97     46.41 o 
  -6  -6   1       18.21       12.66     43.12 o 
  -5  -6   1       10.52       -1.74     38.17 o 
  -4  -6   1       79.35       46.37     36.10 o 
  -3  -6   1      331.07      429.39     31.63 o 
  -2  -6   1     1806.67     1978.65     46.98 o 
  -1  -6   1      109.48      141.40     21.98 o 
   0  -6   1       85.52      144.89     63.10 o 
   1  -6   1     1301.14     1300.60    117.40 o 
   2  -6   1      443.39      589.94     22.47 o 
   3  -6   1      736.86      662.34     31.87 o 
   4  -6   1      652.02      639.47     32.10 o 
   5  -6   1      186.12      382.41     31.02 o 
   6  -6   1     4035.44     3898.65     65.38 o 
   7  -6   1       14.44      -19.82     36.06 o 
   8  -6   1        5.16       28.53     40.48 o 
   9  -6   1        0.00       -3.95     43.12 o 
  -8  -5   1      183.93      215.30     33.37 o 
  -7  -5   1      419.03      476.36     35.30 o 
  -6  -5   1      141.77      102.85     27.21 o 
  -5  -5   1      410.46      496.75     33.75 o 
  -4  -5   1      693.67      731.02     35.49 o 
  -3  -5   1      605.73      655.00     32.10 o 
  -2  -5   1       15.59      104.68     12.17 o 
  -1  -5   1       83.23       64.67     11.66 o 
   0  -5   1     1619.21     1463.21     98.50 o 
   1  -5   1       36.45      225.81     28.69 o 
   2  -5   1     2340.04     2386.25    206.76 o 
   3  -5   1       25.27       31.43     12.35 o 
   4  -5   1       31.08       51.65     13.56 o 
   5  -5   1       70.63       75.50     17.18 o 
   6  -5   1     1085.18     1051.58     39.02 o 
   7  -5   1      165.48      144.04     20.66 o 
   8  -5   1      165.77      188.10     27.07 o 
   9  -5   1      297.55      217.94     32.86 o 
  10  -5   1       37.01       58.09     45.38 o 
  -8  -4   1       16.25       52.01     30.97 o 
  -7  -4   1       16.21       12.38     39.59 o 
  -6  -4   1      125.59      123.66     25.70 o 
  -5  -4   1      765.69      753.61     36.48 o 
  -4  -4   1     2719.65     3010.88     52.96 o 
  -3  -4   1      368.44      352.24     68.14 o 
  -2  -4   1      606.57      652.60     35.00 o 
  -1  -4   1     3065.11     2836.18    117.58 o 
   0  -4   1     1215.05     1072.33     29.37 o 
   1  -4   1      471.66      490.63     33.54 o 
   2  -4   1      809.24      817.20     45.19 o 
   3  -4   1      119.95      583.39     81.22 o 
   4  -4   1     9110.30     9573.07    639.68 o 
   5  -4   1        0.70        4.48     30.08 o 
   6  -4   1      150.73      132.32     17.60 o 
   7  -4   1       82.85       99.70     19.39 o 
   8  -4   1        2.66       38.65     34.50 o 
   9  -4   1      130.01       15.39     42.36 o 
  10  -4   1        5.68      -45.33     45.33 o 
  -9  -3   1      142.13      158.77     33.19 o 
  -8  -3   1       80.22       84.49     29.84 o 
  -7  -3   1      275.33      308.41     26.92 o 
  -6  -3   1      378.01      423.17     30.27 o 
  -5  -3   1      343.87      435.36     30.27 o 
  -4  -3   1       16.74       71.40     11.41 o 
  -3  -3   1       72.19       71.53     16.40 o 
  -2  -3   1     1672.69     1942.25    100.59 o 
  -1  -3   1      423.39      739.26     36.69 o 
   0  -3   1     4412.61     3988.40     56.91 o 
   1  -3   1        0.65       -0.35     11.23 o 
   2  -3   1        3.69      102.72     11.81 o 
   3  -3   1      165.11      200.88     27.44 o 
   4  -3   1     2087.25     2184.30     84.47 o 
   5  -3   1      463.39      462.77     32.31 o 
   6  -3   1      529.50      577.76     30.69 o 
   7  -3   1      632.63      614.24     33.56 o 
   8  -3   1      183.74      163.15     25.65 o 
   9  -3   1        0.60       40.39     27.25 o 
  10  -3   1        0.96      -43.54     43.54 o 
  -9  -2   1       49.46       66.32     28.62 o 
  -8  -2   1       84.78       35.82     38.74 o 
  -7  -2   1      570.71      647.47     35.96 o 
  -6  -2   1     1342.56     1603.58     43.45 o 
  -5  -2   1      381.79      364.78     20.01 o 
  -4  -2   1     1056.42      948.35     22.03 o 
  -3  -2   1     2332.89     2150.25    137.87 o 
  -2  -2   1      619.68      620.04     48.30 o 
  -1  -2   1       83.69      556.60     50.18 o 
   0  -2   1      179.41      222.13     15.06 o 
   1  -2   1       12.65      572.37     12.35 o 
   2  -2   1    10599.69    10387.32    602.73 o 
   3  -2   1      189.67      180.09     22.59 o 
   4  -2   1     1749.09     1523.01     68.51 o 
   5  -2   1      907.97      841.06     27.28 o 
   6  -2   1        0.34       50.41     16.52 o 
   7  -2   1      564.02      633.16     32.76 o 
   8  -2   1       27.94      -20.71     33.84 o 
   9  -2   1        3.31       -3.77     37.85 o 
  10  -2   1       94.68       19.25     45.94 o 
 -10  -1   1       20.29       36.81     30.64 o 
  -9  -1   1       61.12       58.42     29.37 o 
  -8  -1   1       57.09       78.75     25.14 o 
  -7  -1   1       41.10       90.75     18.64 o 
  -6  -1   1      106.87      133.82     16.99 o 
  -5  -1   1       67.92       87.37     11.20 o 
  -4  -1   1      388.68      815.07     71.48 o 
  -3  -1   1     1719.95     1437.55     59.47 o 
  -2  -1   1     2341.80     1825.44     84.38 o 
  -1  -1   1       16.21       -6.12     12.05 o 
   0  -1   1      460.47      474.91      9.70 o 
   1  -1   1      262.42      255.13     11.49 o 
   2  -1   1     2257.81     1988.41     88.82 o 
   3  -1   1      629.76      521.96     20.97 o 
   4  -1   1      764.29      773.49     17.98 o 
   5  -1   1      658.66      667.96     25.87 o 
   6  -1   1      633.54      642.34     31.07 o 
   7  -1   1      335.95      264.82     21.04 o 
   8  -1   1       28.48       65.57     23.77 o 
   9  -1   1        1.66      -41.52     41.52 o 
  10  -1   1        8.92       28.57     42.79 o 
 -10   0   1       12.75        4.10     46.98 o 
  -9   0   1      197.11      189.84     30.60 o 
  -8   0   1      160.87      232.58     24.81 o 
  -7   0   1      188.24      213.89     19.96 o 
  -6   0   1      624.24      594.56     31.30 o 
  -5   0   1      242.32      464.90     43.14 o 
  -4   0   1       44.36      270.04     18.19 o 
  -3   0   1     1236.91     1918.84    147.24 o 
  -2   0   1       94.62      136.57     12.50 o 
  -1   0   1      284.71      264.21      9.37 o 
   1   0   1     1972.49     1556.09     16.00 o 
   2   0   1     5335.42     4071.94    176.42 o 
   3   0   1     3435.90     2627.28    141.64 o 
   4   0   1      129.82      204.68     12.03 o 
   5   0   1     1285.98     1256.80     80.05 o 
   6   0   1      285.08      239.83     18.69 o 
   7   0   1        0.64        8.38     23.35 o 
   8   0   1      152.95      184.52     25.51 o 
   9   0   1       34.59       69.85     28.24 o 
  10   0   1       79.23        7.91     45.24 o 
 -10   1   1        0.86       53.94     40.91 o 
  -9   1   1        1.62       13.37     39.02 o 
  -8   1   1      155.31      145.69     24.81 o 
  -7   1   1       58.70       65.05     18.12 o 
  -6   1   1        7.50      248.00     61.64 o 
  -5   1   1      871.70      803.68     52.65 o 
  -4   1   1      157.66      249.06     24.78 o 
  -3   1   1       34.99       19.26     11.26 o 
  -2   1   1     2009.79     1986.19     65.52 o 
  -1   1   1       16.24       19.06      7.39 o 
   0   1   1      241.19      267.40      7.30 o 
   1   1   1      101.37       65.85      9.32 o 
   2   1   1      268.25      299.57     12.71 o 
   3   1   1        4.43       61.69      9.81 o 
   4   1   1     1155.83     1023.60     37.14 o 
   5   1   1     1907.44     1643.43     27.68 o 
   6   1   1      189.91      204.95     18.22 o 
   7   1   1       34.81       41.09     19.06 o 
   8   1   1      163.16      202.27     25.94 o 
   9   1   1      283.82      335.20     33.23 o 
  10   1   1       74.34      123.66     32.20 o 
 -10   2   1        2.03      -43.96     43.96 o 
  -9   2   1       47.50       20.10     40.15 o 
  -8   2   1      181.04      201.84     24.95 o 
  -7   2   1       97.80      235.83     19.49 o 
  -6   2   1      632.00      726.50     31.40 o 
  -5   2   1     1034.67     1443.41    119.02 o 
  -4   2   1       50.73      292.57     24.76 o 
  -3   2   1      343.63      361.65     46.51 o 
  -2   2   1     5951.28     8150.02    505.76 o 
  -1   2   1     2757.39     2837.98    141.61 o 
   0   2   1     3357.50     3327.02    136.91 o 
   1   2   1     3577.54     3010.17    130.44 o 
   2   2   1      960.20      892.30     31.75 o 
   3   2   1     1057.70      878.09     19.51 o 
   4   2   1      501.28      394.57     18.24 o 
   5   2   1        4.55       20.54     28.83 o 
   6   2   1      105.79      151.85     18.31 o 
   7   2   1      126.01      157.50     20.24 o 
   8   2   1      200.05      207.02     29.56 o 
   9   2   1      135.64      213.75     31.49 o 
 -10   3   1      120.27      116.60     32.48 o 
  -9   3   1       21.33      -40.10     40.10 o 
  -8   3   1        5.14       47.78     24.10 o 
  -7   3   1      132.55      153.78     19.35 o 
  -6   3   1        0.98      142.49     17.89 o 
  -5   3   1       43.82       18.14     17.79 o 
  -4   3   1     2208.49     2278.18    164.70 o 
  -3   3   1        1.79       57.68     12.40 o 
  -2   3   1       68.54       95.28     23.28 o 
  -1   3   1       26.91       70.13     10.54 o 
   0   3   1        1.39      124.93    114.83 o 
   1   3   1     1312.10     1248.65     61.40 o 
   2   3   1      970.56      845.05     54.18 o 
   3   3   1     2775.16     2470.27     80.66 o 
   4   3   1      269.33      237.35     14.86 o 
   5   3   1      253.72      336.75     26.97 o 
   6   3   1      440.21      505.92     32.01 o 
   7   3   1      391.74      324.65     28.38 o 
   8   3   1       52.66      -24.90     42.60 o 
   9   3   1       70.40       69.20     32.06 o 
 -10   4   1       32.57       16.33     44.25 o 
  -9   4   1      301.61      347.15     31.82 o 
  -8   4   1      579.50      626.14     42.74 o 
  -7   4   1      499.27      537.93     33.61 o 
  -6   4   1       13.62      122.06     18.69 o 
  -5   4   1       51.18       89.12     14.29 o 
  -4   4   1     4238.19     6360.48    635.04 o 
  -3   4   1     1137.13     1478.15    113.65 o 
  -2   4   1      475.84      632.61     59.12 o 
  -1   4   1      959.21     1041.24     94.78 o 
   0   4   1     1548.88     1574.96     34.46 o 
   1   4   1      110.74      144.12     10.68 o 
   2   4   1      152.53      136.91     11.41 o 
   3   4   1        7.49       34.41     12.70 o 
   4   4   1       44.75       65.24     16.52 o 
   5   4   1      254.82      291.75     20.81 o 
   6   4   1      277.84      234.32     27.35 o 
   7   4   1      104.59      -21.09     43.92 o 
   8   4   1       16.72       60.63     43.92 o 
 -10   5   1        5.93       39.78     43.87 o 
  -9   5   1        3.24       34.60     42.41 o 
  -8   5   1        4.49       83.60     26.03 o 
  -7   5   1       38.50       70.84     19.30 o 
  -6   5   1     1661.16     1449.61     44.76 o 
  -5   5   1        1.33       58.27     16.62 o 
  -4   5   1       63.12       33.41     13.85 o 
  -3   5   1        1.00       46.59     24.81 o 
  -2   5   1        5.35      109.78     19.49 o 
  -1   5   1     1653.02     1757.36    138.39 o 
   0   5   1      386.67      404.46     20.90 o 
   1   5   1     1220.46     1270.41     41.16 o 
   2   5   1       62.78       62.62     24.12 o 
   3   5   1      456.67      402.04     29.75 o 
   4   5   1      407.55      335.05     31.26 o 
   5   5   1       78.59       77.24     25.28 o 
   6   5   1        0.01       23.63     35.26 o 
   7   5   1        9.90       19.68     42.36 o 
   8   5   1       10.29       34.08     45.71 o 
  -9   6   1      168.10      193.32     31.73 o 
  -8   6   1       69.52      129.26     30.69 o 
  -7   6   1        0.13       29.47     35.82 o 
  -6   6   1     1349.05     1921.50     50.27 o 
  -5   6   1      177.96      337.50     30.88 o 
  -4   6   1       17.75       52.25     16.80 o 
  -3   6   1      103.72      173.55     19.82 o 
  -2   6   1      904.01      883.91     36.57 o 
  -1   6   1       33.49       38.22     21.51 o 
   0   6   1        3.13       41.74     24.95 o 
   1   6   1      173.71      174.49     21.46 o 
   2   6   1       15.86       27.63     18.83 o 
   3   6   1      384.34      362.73     31.54 o 
   4   6   1      147.13      182.21     26.03 o 
   5   6   1       54.60       54.89     37.80 o 
   6   6   1        4.21       57.52     42.32 o 
   7   6   1        8.58       53.94     46.46 o 
  -9   7   1        9.24       12.99     45.05 o 
  -8   7   1      843.65      785.43     53.99 o 
  -7   7   1       13.51       32.90     40.29 o 
  -6   7   1       14.82       48.86     24.81 o 
  -5   7   1       40.40       87.51     18.83 o 
  -4   7   1        1.15      -15.77     25.70 o 
  -3   7   1      484.48      522.30     34.32 o 
  -2   7   1       38.83       75.17     21.84 o 
  -1   7   1      159.08      131.52     23.07 o 
   0   7   1        3.01        0.59     26.05 o 
   1   7   1      308.63      263.18     24.62 o 
   2   7   1      138.08      110.90     23.91 o 
   3   7   1      131.21      128.32     27.44 o 
   4   7   1       96.72      101.11     26.55 o 
   5   7   1        0.00       27.30     40.25 o 
   6   7   1        3.60       38.41     45.99 o 
  -8   8   1      251.77      477.78     36.06 o 
  -7   8   1        0.20       88.68     31.63 o 
  -6   8   1       14.29       47.82     26.31 o 
  -5   8   1        4.82       34.32     39.02 o 
  -4   8   1      302.84      266.85     29.23 o 
  -3   8   1      136.84      136.46     24.62 o 
  -2   8   1       54.31       75.41     22.92 o 
  -1   8   1      365.68      438.05     39.49 o 
   0   8   1        0.26       32.87     21.22 o 
   1   8   1      392.65      317.92     27.82 o 
   2   8   1       17.08       30.64     41.00 o 
   3   8   1       33.16       22.50     37.75 o 
   4   8   1        0.00       57.85     48.30 o 
   5   8   1       65.16       74.84     34.55 o 
  -7   9   1       58.16       19.86     49.24 o 
  -6   9   1        1.47       -1.69     46.27 o 
  -5   9   1       25.18       91.55     28.15 o 
  -4   9   1       30.27      109.49     27.91 o 
  -3   9   1        0.01        8.47     39.26 o 
  -2   9   1       15.62       41.23     40.29 o 
  -1   9   1       65.92       76.35     28.34 o 
   0   9   1        9.99        2.27     34.22 o 
   1   9   1      633.96      656.18     53.33 o 
   2   9   1      229.01      277.39     27.25 o 
   3   9   1        0.94       34.74     23.21 o 
  -5  10   1      130.52      103.46     36.76 o 
  -4  10   1       36.74       63.41     24.52 o 
  -3  10   1      277.05      332.70     28.53 o 
  -2  10   1        6.25      -26.83     34.69 o 
  -1  10   1      227.01      254.09     27.40 o 
   0  10   1        1.77       24.15     24.68 o 
   1  10   1       24.71       34.46     24.62 o 
  -1 -10   2       32.28       43.31     24.52 o 
   0 -10   2        5.25       -6.63     23.36 o 
   1 -10   2       78.51      137.12     24.52 o 
   2 -10   2      941.38      960.02     49.05 o 
   3 -10   2      201.62      247.31     27.02 o 
   4 -10   2        1.20      -34.74     34.74 o 
   5 -10   2       12.46      104.97     33.56 o 
   6 -10   2       53.46       59.22     52.01 o 
  -3  -9   2      179.98      277.77     26.92 o 
  -2  -9   2      335.60      350.16     33.84 o 
  -1  -9   2       21.65      -18.97     42.55 o 
   0  -9   2        4.16       57.75     22.74 o 
   1  -9   2      132.33      125.35     27.77 o 
   2  -9   2        9.64       26.08     39.02 o 
   3  -9   2        1.66      -18.69     40.67 o 
   4  -9   2      547.45      510.63     45.71 o 
   5  -9   2      137.39      100.03     28.20 o 
   6  -9   2        5.13      -49.05     49.05 o 
   7  -9   2       11.86       10.12     44.29 o 
  -5  -8   2      170.45      155.29     34.36 o 
  -4  -8   2       56.20       78.28     29.28 o 
  -3  -8   2        0.26      -21.37     38.74 o 
  -2  -8   2        3.73       18.08     34.60 o 
  -1  -8   2      215.34      192.00     26.31 o 
   0  -8   2     1417.92     1414.78     47.45 o 
   1  -8   2       53.96      127.56     24.90 o 
   2  -8   2       79.18       76.49     22.83 o 
   3  -8   2       60.44       72.21     23.21 o 
   4  -8   2       56.04       34.36     37.66 o 
   5  -8   2        0.19      -30.50     38.41 o 
   6  -8   2        5.88       63.92     27.11 o 
   7  -8   2       71.37       42.46     45.28 o 
   8  -8   2      491.75      520.66     37.94 o 
  -6  -7   2        6.12       28.38     33.99 o 
  -5  -7   2       30.11        8.71     39.26 o 
  -4  -7   2      260.52      239.26     29.51 o 
  -3  -7   2       26.44      -37.75     37.75 o 
  -2  -7   2        3.40       11.39     29.37 o 
  -1  -7   2      154.89      145.59     22.69 o 
   0  -7   2      150.96      152.41     16.42 o 
   1  -7   2       71.99       38.60     33.56 o 
   2  -7   2      768.33      724.43     38.17 o 
   3  -7   2      225.68      159.10     21.04 o 
   4  -7   2       48.67       81.90     18.31 o 
   5  -7   2       34.70       24.99     18.45 o 
   6  -7   2       65.40      198.69     26.74 o 
   7  -7   2       25.33       72.73     28.24 o 
   8  -7   2       20.45       79.79     30.74 o 
   9  -7   2       17.75       32.71     43.87 o 
  -7  -6   2      199.53      232.49     33.47 o 
  -6  -6   2        1.71       17.51     41.66 o 
  -5  -6   2       74.56       18.17     38.08 o 
  -4  -6   2        1.15       27.87     33.61 o 
  -3  -6   2       87.25      106.62     18.17 o 
  -2  -6   2      689.17      721.98     36.29 o 
  -1  -6   2       31.15       76.96     21.42 o 
   0  -6   2      582.33      397.00     97.04 o 
   1  -6   2      116.30       89.06     34.88 o 
   2  -6   2       14.34      179.34     20.57 o 
   3  -6   2      344.53      367.06     29.89 o 
   4  -6   2      144.37      242.51     18.73 o 
   5  -6   2       31.16       -3.11     26.50 o 
   6  -6   2      705.20      737.61     37.05 o 
   7  -6   2       16.62       54.84     25.32 o 
   8  -6   2      202.71      224.77     31.77 o 
   9  -6   2      303.89      433.86     34.36 o 
  -8  -5   2       40.56        5.65     45.24 o 
  -7  -5   2       28.74       23.63     29.84 o 
  -6  -5   2       80.51       86.42     26.55 o 
  -5  -5   2        3.73        3.77     24.95 o 
  -4  -5   2        0.12        3.48     23.72 o 
  -3  -5   2      107.49       91.18     17.23 o 
  -2  -5   2      350.38      378.61     45.75 o 
  -1  -5   2      315.65      314.56     18.87 o 
   0  -5   2      509.83      382.86     21.54 o 
   1  -5   2      216.88      319.68     35.49 o 
   2  -5   2      215.95      212.90     43.12 o 
   3  -5   2      255.75      261.95     17.62 o 
   4  -5   2      227.08      467.22     20.33 o 
   5  -5   2       51.60       47.26     17.75 o 
   6  -5   2      489.46      542.36     33.47 o 
   7  -5   2       28.95       49.99     19.63 o 
   8  -5   2      100.17      125.73     27.35 o 
   9  -5   2      176.71      283.79     32.15 o 
  10  -5   2      106.85       82.38     32.24 o 
  -8  -4   2       29.77       54.89     43.02 o 
  -7  -4   2      119.72      137.40     29.42 o 
  -6  -4   2        1.32       23.07     33.09 o 
  -5  -4   2       16.47       20.05     24.71 o 
  -4  -4   2        6.15       24.67     23.21 o 
  -3  -4   2      265.22      296.31     26.27 o 
  -2  -4   2     1088.05     1012.37     54.63 o 
  -1  -4   2       42.65       37.61     23.25 o 
   0  -4   2      943.11     1114.04     30.83 o 
   1  -4   2     1616.44     1527.11     98.54 o 
   2  -4   2     1244.49     1232.39     24.90 o 
   3  -4   2       29.47       55.10     11.30 o 
   4  -4   2      517.96      625.19     19.84 o 
   5  -4   2       35.51       60.30     12.11 o 
   6  -4   2      311.61      325.31     28.81 o 
   7  -4   2      906.33      890.83     37.56 o 
   8  -4   2        0.11       37.75     34.88 o 
   9  -4   2       29.51       62.51     28.62 o 
  10  -4   2       17.07      -12.71     42.74 o 
  -9  -3   2      102.09      146.35     32.01 o 
  -8  -3   2        4.77       20.19     40.29 o 
  -7  -3   2        2.17        5.88     34.32 o 
  -6  -3   2        0.52      -13.27     24.76 o 
  -5  -3   2       17.91       54.23     17.09 o 
  -4  -3   2      337.96      391.93     19.52 o 
  -3  -3   2      402.79      383.01     17.23 o 
  -2  -3   2       17.05       20.40     16.45 o 
  -1  -3   2        8.73       63.52     20.66 o 
   0  -3   2      453.64      427.23     31.51 o 
   1  -3   2     1004.53     1043.11     40.48 o 
   2  -3   2      788.85      924.89     85.65 o 
   3  -3   2      307.11      415.54     21.89 o 
   4  -3   2     2604.70     2653.80    224.86 o 
   5  -3   2      714.13      734.68     89.62 o 
   6  -3   2      100.28      111.14     17.79 o 
   7  -3   2      211.22      277.39     21.14 o 
   8  -3   2      236.85      184.00     26.45 o 
   9  -3   2      557.38      545.61     50.04 o 
  10  -3   2      202.45      230.23     33.56 o 
  -9  -2   2       41.28       41.42     30.50 o 
  -8  -2   2       12.92       22.26     36.29 o 
  -7  -2   2      186.19      171.90     20.71 o 
  -6  -2   2      592.47      694.07     33.75 o 
  -5  -2   2      300.38      323.92     20.99 o 
  -4  -2   2      617.53      656.55     19.61 o 
  -3  -2   2       32.71       31.12     10.86 o 
  -2  -2   2     3622.51     2976.69    125.56 o 
  -1  -2   2     2099.68     1804.82     65.52 o 
   0  -2   2     2071.05     2060.98     83.83 o 
   1  -2   2       97.09      254.39     11.60 o 
   2  -2   2       80.84       84.25     37.52 o 
   3  -2   2        6.24        1.41     13.46 o 
   4  -2   2       39.91      133.78     13.65 o 
   5  -2   2     1330.89     1192.19     47.73 o 
   6  -2   2       50.39       53.99     16.52 o 
   7  -2   2      265.99      258.80     20.48 o 
   8  -2   2       10.82      -17.23     33.75 o 
   9  -2   2       17.26       34.17     38.55 o 
  10  -2   2       21.07       63.64     42.74 o 
 -10  -1   2        0.06       12.76     45.19 o 
  -9  -1   2        5.08      -32.62     40.10 o 
  -8  -1   2        0.07        4.66     34.41 o 
  -7  -1   2       19.05       43.35     17.84 o 
  -6  -1   2      223.30      254.80     18.92 o 
  -5  -1   2      225.54      267.48     19.61 o 
  -4  -1   2       68.64       70.47     10.69 o 
  -3  -1   2      307.52      270.64     18.38 o 
  -2  -1   2      428.05      341.50     14.33 o 
  -1  -1   2     1187.03     1061.79     19.25 o 
   0  -1   2     2053.07     2051.73     30.90 o 
   1  -1   2     2421.41     2205.34     23.35 o 
   2  -1   2     6506.80     5488.74    337.20 o 
   3  -1   2     3228.63     2695.25    119.54 o 
   4  -1   2       17.52       18.32     18.62 o 
   5  -1   2      106.13      133.48     11.38 o 
   6  -1   2      232.29      265.29     25.23 o 
   7  -1   2      863.09      869.17     37.94 o 
   8  -1   2      244.19      223.64     26.60 o 
   9  -1   2       70.72       38.98     41.47 o 
  10  -1   2      173.21      170.40     32.34 o 
 -10   0   2       30.94       53.33     42.60 o 
  -9   0   2      203.64      229.76     29.61 o 
  -8   0   2      562.99      674.68     43.54 o 
  -7   0   2       93.52      125.21     18.92 o 
  -6   0   2       96.77      173.79     17.51 o 
  -5   0   2      129.26      203.30     32.60 o 
  -4   0   2     3154.58     2641.90    139.87 o 
  -3   0   2      464.70      403.41     19.56 o 
  -2   0   2      152.15      170.93     12.03 o 
  -1   0   2      748.06      613.58     15.30 o 
   0   0   2       35.57       76.15      8.40 o 
   1   0   2      205.60      202.27     13.27 o 
   2   0   2      553.39      544.71     13.35 o 
   3   0   2      492.12      390.70     60.30 o 
   4   0   2      514.05      494.68     25.77 o 
   5   0   2     1236.65     1271.23     24.77 o 
   6   0   2        7.92       28.10     22.50 o 
   7   0   2       47.84        8.33     27.25 o 
   8   0   2      132.67      115.80     25.04 o 
   9   0   2       23.47      -12.33     40.58 o 
  10   0   2       42.61       -2.12     45.47 o 
 -10   1   2        0.05      -31.44     44.58 o 
  -9   1   2      128.33       90.38     29.51 o 
  -8   1   2      128.99      106.57     25.23 o 
  -7   1   2      139.81      139.80     19.68 o 
  -6   1   2       16.17       54.65     15.72 o 
  -5   1   2      391.96      460.58     18.14 o 
  -4   1   2      240.69      573.04     21.77 o 
  -3   1   2      419.55      593.82     33.89 o 
  -2   1   2     1356.22     1429.29     57.31 o 
  -1   1   2     2880.62     3065.25     27.30 o 
   0   1   2     3145.37     2835.72    150.56 o 
   1   1   2     3117.53     2983.30    114.88 o 
   2   1   2        0.89        0.11     10.96 o 
   3   1   2       50.93       68.33      9.74 o 
   4   1   2       50.81       72.36     12.36 o 
   5   1   2      329.38      313.40     18.92 o 
   6   1   2       24.51       56.39     17.18 o 
   7   1   2      333.58      339.24     31.26 o 
   8   1   2      368.29      323.29     28.10 o 
   9   1   2      279.68      346.54     31.96 o 
  10   1   2       86.97      161.74     32.67 o 
 -10   2   2      129.86      261.29     33.04 o 
  -9   2   2        0.34       41.99     39.02 o 
  -8   2   2        0.15      -34.88     34.88 o 
  -7   2   2       54.95      148.51     19.58 o 
  -6   2   2      826.69      733.99     31.58 o 
  -5   2   2        4.90       53.91     19.21 o 
  -4   2   2      339.94      720.44     48.55 o 
  -3   2   2     1624.55     1861.91    132.36 o 
  -2   2   2      668.16      747.91     39.21 o 
  -1   2   2     1194.90     1181.55     60.70 o 
   1   2   2       93.71       84.16     13.58 o 
   2   2   2     1362.98     1279.92     60.09 o 
   3   2   2     2342.23     2366.94    151.97 o 
   4   2   2      126.47       66.03     11.06 o 
   5   2   2      173.36      154.87     17.60 o 
   6   2   2      228.54      224.39     20.15 o 
   7   2   2        3.57      -12.99     34.60 o 
   8   2   2        5.21      -40.20     40.20 o 
   9   2   2        9.56       43.31     43.73 o 
 -10   3   2       61.38       40.86     44.81 o 
  -9   3   2       97.66       97.30     29.04 o 
  -8   3   2       11.57       31.07     33.33 o 
  -7   3   2       71.68      118.95     18.55 o 
  -6   3   2      100.02      200.90     17.84 o 
  -5   3   2       62.98      104.23     26.52 o 
  -4   3   2      219.61      225.43     19.98 o 
  -3   3   2      723.31      943.46    107.53 o 
  -2   3   2        0.13      -11.66     11.66 o 
  -1   3   2       77.51       99.53      8.69 o 
   0   3   2        1.93      -10.63     12.68 o 
   1   3   2      393.99      383.61     18.05 o 
   2   3   2       41.52      110.15     25.87 o 
   3   3   2       41.19       21.16     11.43 o 
   4   3   2      207.06      226.77     40.34 o 
   5   3   2      589.56      546.45     30.93 o 
   6   3   2      382.75      349.93     31.77 o 
   7   3   2     1237.09     1130.19     51.26 o 
   8   3   2      312.05      339.71     32.57 o 
   9   3   2      126.36      110.15     33.19 o 
 -10   4   2        7.62      -44.76     44.76 o 
  -9   4   2        0.17      136.84     29.23 o 
  -8   4   2       29.16       26.36     34.60 o 
  -7   4   2       14.00       19.49     26.27 o 
  -6   4   2      588.80      585.10     32.06 o 
  -5   4   2     1511.91     1600.11    121.82 o 
  -4   4   2     1061.56     1262.18    121.96 o 
  -3   4   2     1469.24     1596.47    102.80 o 
  -2   4   2     1415.94     1465.06    115.33 o 
  -1   4   2      427.39      460.59     16.78 o 
   0   4   2      891.41      866.18     20.90 o 
   1   4   2     1226.54     1377.25     48.27 o 
   2   4   2      115.13       81.94     11.49 o 
   3   4   2      495.21      431.15     20.74 o 
   4   4   2      161.87      168.56     18.78 o 
   5   4   2        6.34       24.67     23.77 o 
   6   4   2       37.59       15.25     35.12 o 
   7   4   2       80.42      123.94     30.17 o 
   8   4   2       35.65      -14.45     45.09 o 
 -10   5   2       45.59       88.68     31.68 o 
  -9   5   2        2.70       42.36     41.71 o 
  -8   5   2       14.57       38.79     34.93 o 
  -7   5   2        8.42      -40.34     40.34 o 
  -6   5   2        0.89       34.46     24.90 o 
  -5   5   2      269.29      276.36     19.86 o 
  -4   5   2      315.50      292.22     27.30 o 
  -3   5   2      406.84      447.52     34.36 o 
  -2   5   2        0.17       73.87     11.30 o 
  -1   5   2     1232.89     1209.76    124.34 o 
   0   5   2      318.83      532.20    148.16 o 
   1   5   2      454.53      446.60     20.38 o 
   2   5   2      589.62      515.71     32.10 o 
   3   5   2      455.40      408.06     30.46 o 
   4   5   2      210.96      157.78     20.57 o 
   5   5   2     2478.83     1897.50     55.36 o 
   6   5   2      522.67      465.25     34.50 o 
   7   5   2       84.21       65.81     31.58 o 
   8   5   2        0.08       13.60     46.46 o 
  -9   6   2       15.49       13.98     44.58 o 
  -8   6   2      311.52      361.13     31.21 o 
  -7   6   2      854.10      861.60     46.93 o 
  -6   6   2      725.22      699.48     39.87 o 
  -5   6   2     1000.48      989.58     40.29 o 
  -4   6   2      584.17      520.00     32.39 o 
  -3   6   2      201.91      198.74     20.76 o 
  -2   6   2      199.59      197.79     21.65 o 
  -1   6   2      180.61      202.60     21.84 o 
   0   6   2        1.43      -29.50     58.44 o 
   1   6   2      589.05      584.77     36.20 o 
   2   6   2       73.01      104.73     19.91 o 
   3   6   2       34.45       33.00     18.50 o 
   4   6   2      135.51      145.07     25.94 o 
   5   6   2      182.97      201.80     28.24 o 
   6   6   2       33.56       13.18     44.86 o 
   7   6   2       49.09      102.10     33.19 o 
  -9   7   2        1.51       22.78     43.07 o 
  -8   7   2       88.88       34.93     46.51 o 
  -7   7   2      140.81      114.48     30.31 o 
  -6   7   2      301.28      294.90     28.10 o 
  -5   7   2      421.58      415.55     38.83 o 
  -4   7   2        0.66       31.49     26.78 o 
  -3   7   2     1287.50     1232.52     42.18 o 
  -2   7   2      432.85      392.95     36.25 o 
  -1   7   2      320.79      303.42     25.51 o 
   0   7   2      265.24      243.00     17.09 o 
   1   7   2      147.21      106.05     23.72 o 
   2   7   2       62.07       26.22     33.80 o 
   3   7   2     2260.87     1903.66     60.16 o 
   4   7   2      401.17      345.79     30.17 o 
   5   7   2        1.14       48.39     44.34 o 
   6   7   2       20.36       42.74     45.42 o 
  -8   8   2      316.95      381.75     37.23 o 
  -7   8   2      375.22      384.34     35.49 o 
  -6   8   2      178.45      165.64     29.51 o 
  -5   8   2       35.25       19.16     37.66 o 
  -4   8   2       14.57      -20.81     37.70 o 
  -3   8   2        3.26       27.35     32.62 o 
  -2   8   2       23.61       20.19     32.48 o 
  -1   8   2      287.14      324.70     28.76 o 
   0   8   2       22.63        7.34     26.97 o 
   1   8   2       53.08       60.06     25.32 o 
   2   8   2       85.54       55.12     28.24 o 
   3   8   2      156.89      204.71     30.13 o 
   4   8   2       15.24       28.90     46.51 o 
  -7   9   2      106.19       55.50     51.68 o 
  -6   9   2        5.69      -38.65     49.05 o 
  -5   9   2      686.20      732.01     50.79 o 
  -4   9   2      202.56      221.57     30.03 o 
  -3   9   2       48.69      136.46     29.37 o 
  -2   9   2        6.35      -42.18     42.18 o 
  -1   9   2       19.55        5.98     40.81 o 
   0   9   2        8.24       -9.77     29.34 o 
   1   9   2      929.34      963.60     54.84 o 
   2   9   2       98.58      131.85     25.04 o 
   3   9   2       42.50       45.80     38.17 o 
  -5  10   2        7.08      -22.55     50.41 o 
  -4  10   2       18.25       54.23     24.24 o 
  -3  10   2       70.33      124.08     24.52 o 
  -2  10   2        0.44        8.24     33.04 o 
  -1  10   2       35.82        8.14     34.41 o 
   0  10   2        6.57       -0.10     25.28 o 
   1  10   2       49.70      111.61     26.08 o 
  -1 -10   3      193.20      282.15     28.24 o 
   0 -10   3       68.72      104.78     42.76 o 
   1 -10   3       44.78       39.78     35.35 o 
   2 -10   3        0.39      127.89     24.43 o 
   3 -10   3      435.52      505.88     41.00 o 
   4 -10   3      359.54      346.40     28.81 o 
   5 -10   3      146.02      184.57     36.29 o 
  -3  -9   3       76.05      119.70     24.24 o 
  -2  -9   3        0.40       -7.39     43.31 o 
  -1  -9   3        0.19       48.15     40.39 o 
   0  -9   3       40.93       37.30     27.28 o 
   1  -9   3     1005.32     1122.94     51.87 o 
   2  -9   3       10.90      133.12     28.20 o 
   3  -9   3       31.69       42.08     27.73 o 
   4  -9   3        1.90       26.08     37.42 o 
   5  -9   3       16.51      110.34     28.34 o 
   6  -9   3      424.83      432.92     37.23 o 
   7  -9   3      103.21       49.80     48.15 o 
  -5  -8   3       87.31      169.69     33.99 o 
  -4  -8   3      660.51      706.92     56.96 o 
  -3  -8   3      511.00      462.81     31.91 o 
  -2  -8   3      242.67      257.72     26.69 o 
  -1  -8   3        1.16       18.22     34.79 o 
   0  -8   3      294.26      366.94     46.98 o 
   1  -8   3      782.77      698.07     41.47 o 
   2  -8   3      823.08      759.45     41.66 o 
   3  -8   3      359.51      413.62     37.56 o 
   4  -8   3        4.24       78.52     25.32 o 
   5  -8   3      365.81      378.55     29.89 o 
   6  -8   3      125.13      125.77     27.68 o 
   7  -8   3        2.73      -18.50     44.48 o 
   8  -8   3       45.80       52.91     31.87 o 
  -6  -7   3        4.63       50.74     47.02 o 
  -5  -7   3      112.50      127.14     27.73 o 
  -4  -7   3        0.14      -15.77     36.43 o 
  -3  -7   3       13.31       -0.28     36.01 o 
  -2  -7   3       73.53       79.13     20.71 o 
  -1  -7   3     2561.04     2691.31     58.18 o 
   0  -7   3        3.79      118.64     16.66 o 
   1  -7   3        9.66       25.65     31.11 o 
   2  -7   3      107.14       85.43     22.59 o 
   3  -7   3       57.08      219.40     21.32 o 
   4  -7   3      940.37      895.86     39.12 o 
   5  -7   3      455.42      451.23     32.76 o 
   6  -7   3        0.04      -34.74     34.74 o 
   7  -7   3       22.64       46.65     39.96 o 
   8  -7   3      162.83      208.43     32.43 o 
   9  -7   3      100.37       95.32     32.86 o 
  -7  -6   3        5.65       49.43     45.00 o 
  -6  -6   3      934.17     1113.57     57.57 o 
  -5  -6   3      425.07      425.24     42.22 o 
  -4  -6   3      306.96      285.39     26.83 o 
  -3  -6   3       30.17       57.71     18.22 o 
  -2  -6   3     1197.78     1075.58     41.09 o 
  -1  -6   3      563.46      468.69     36.01 o 
   0  -6   3      702.01      651.90     24.45 o 
   1  -6   3      445.24      375.87     32.62 o 
   2  -6   3       68.69      131.14     20.48 o 
   3  -6   3      447.69      419.50     30.36 o 
   4  -6   3       63.77       35.77     25.94 o 
   5  -6   3        8.53       35.26     24.95 o 
   6  -6   3        1.28       20.62     26.08 o 
   7  -6   3      154.58      169.88     26.17 o 
   8  -6   3       60.02       48.58     41.42 o 
   9  -6   3        5.98       54.13     43.73 o 
  -8  -5   3       18.40       32.71     44.86 o 
  -7  -5   3       39.14       49.57     30.88 o 
  -6  -5   3       10.65       72.73     25.80 o 
  -5  -5   3       38.07       31.77     18.50 o 
  -4  -5   3       65.18       84.07     18.12 o 
  -3  -5   3     3957.72     4065.47     59.97 o 
  -2  -5   3       36.47       49.76     12.13 o 
  -1  -5   3        9.66        9.02     16.14 o 
   0  -5   3      460.79      327.83     18.02 o 
   1  -5   3      112.81      215.29     32.34 o 
   2  -5   3     1078.54     1108.80     89.72 o 
   3  -5   3      832.90      802.82     65.03 o 
   4  -5   3       24.27      128.27     12.79 o 
   5  -5   3        9.39       36.48     16.57 o 
   6  -5   3      172.16      126.72     19.44 o 
   7  -5   3       98.55      105.72     25.04 o 
   8  -5   3        1.20       23.49     36.06 o 
   9  -5   3        0.00        9.79     41.99 o 
  10  -5   3        1.09      -19.02     46.32 o 
  -8  -4   3      651.83      705.93     53.61 o 
  -7  -4   3       92.43       60.06     41.52 o 
  -6  -4   3      101.69       92.02     24.71 o 
  -5  -4   3       46.83       68.21     18.26 o 
  -4  -4   3     1132.41     1196.23     37.52 o 
  -3  -4   3       28.19       62.90     26.88 o 
  -2  -4   3       94.18       79.83     10.62 o 
  -1  -4   3      236.57      258.36     28.01 o 
   0  -4   3       99.21      -81.94    248.82 o 
   1  -4   3      157.96      207.61     13.25 o 
   2  -4   3      155.33      281.57     15.81 o 
   3  -4   3      275.78      263.91     19.84 o 
   4  -4   3      173.24      166.17     23.70 o 
   5  -4   3      503.60      448.83     27.54 o 
   6  -4   3      244.42      261.67     19.91 o 
   7  -4   3        3.93      -15.49     25.65 o 
   8  -4   3       59.33       26.64     36.95 o 
   9  -4   3       34.42       24.95     41.33 o 
  10  -4   3       13.47       11.77     43.35 o 
  -9  -3   3        0.04       50.88     44.58 o 
  -8  -3   3       53.00      161.93     29.09 o 
  -7  -3   3       41.83      -34.74     34.74 o 
  -6  -3   3       26.25       47.26     18.17 o 
  -5  -3   3     3538.73     3686.64     57.85 o 
  -4  -3   3        1.53       14.61     15.50 o 
  -3  -3   3       21.04       11.77     27.30 o 
  -2  -3   3      355.07      338.38     15.30 o 
  -1  -3   3       64.00       51.62      8.89 o 
   0  -3   3      367.29      357.48     14.73 o 
   1  -3   3      522.99      489.96     24.62 o 
   2  -3   3      303.82      357.96     14.48 o 
   3  -3   3       22.76       24.92     10.87 o 
   4  -3   3        4.17      -12.40     14.90 o 
   5  -3   3       26.46       19.81     16.46 o 
   6  -3   3      133.80      132.60     18.26 o 
   7  -3   3       98.41       89.06     19.53 o 
   8  -3   3        3.14      -25.84     34.93 o 
   9  -3   3        0.25      -40.06     40.06 o 
  10  -3   3        8.20       64.25     44.48 o 
  -9  -2   3        0.04       52.01     41.09 o 
  -8  -2   3        0.09       35.77     35.35 o 
  -7  -2   3       16.77       36.10     18.31 o 
  -6  -2   3      124.53      281.63     20.24 o 
  -5  -2   3      263.01      228.98     21.46 o 
  -4  -2   3       89.43      107.18     10.49 o 
  -3  -2   3       56.29       52.73      9.22 o 
  -2  -2   3        0.96        2.47     11.35 o 
  -1  -2   3        4.55       -0.97     10.78 o 
   0  -2   3     2900.17     2771.94     32.39 o 
   1  -2   3     2442.04     2275.54    127.19 o 
   2  -2   3      273.73      231.40     30.10 o 
   3  -2   3     1223.15     1063.26     55.64 o 
   4  -2   3      587.56      539.21     66.02 o 
   5  -2   3       63.09       60.72     11.13 o 
   6  -2   3      216.64      148.60     18.59 o 
   7  -2   3        6.87      -13.74     24.76 o 
   8  -2   3       91.29       65.57     24.85 o 
   9  -2   3        5.76       29.51     41.05 o 
  10  -2   3        4.95       21.94     42.41 o 
 -10  -1   3       74.55      128.93     31.91 o 
  -9  -1   3       33.62      -19.35     40.48 o 
  -8  -1   3        0.53      -28.05     35.02 o 
  -7  -1   3     1902.93     2159.83     50.18 o 
  -6  -1   3       55.42       98.47     17.56 o 
  -5  -1   3       12.91       10.27     15.78 o 
  -4  -1   3        0.52       18.03     11.45 o 
  -3  -1   3      123.56      104.88      9.70 o 
  -2  -1   3       61.77       24.24      9.28 o 
  -1  -1   3        0.88       19.89      8.26 o 
   1  -1   3       12.55       41.60     21.68 o 
   2  -1   3     1581.83     1404.72    118.46 o 
   3  -1   3     2367.34     1963.58    137.54 o 
   4  -1   3      367.36      289.54     23.65 o 
   5  -1   3      208.28      226.96     21.49 o 
   6  -1   3       62.74      104.22     15.77 o 
   7  -1   3       99.52      119.14     19.02 o 
   8  -1   3      174.87      175.53     25.28 o 
   9  -1   3      218.59      284.26     31.02 o 
  10  -1   3      249.25      209.99     35.35 o 
 -10   0   3       20.88       18.92     46.13 o 
  -9   0   3        1.94      -33.14     40.86 o 
  -8   0   3      114.93      151.95     25.94 o 
  -7   0   3      648.14      645.44     33.14 o 
  -6   0   3      250.63      319.38     27.82 o 
  -5   0   3       41.40       86.15     11.10 o 
  -4   0   3      256.56      249.68     14.95 o 
  -3   0   3        0.52      -23.65     23.65 o 
  -2   0   3     4456.64     3875.30    135.45 o 
  -1   0   3     6699.89     6409.10    165.76 o 
   0   0   3        1.36      -36.67     36.67 o 
   1   0   3     1809.04     1742.39     47.40 o 
   2   0   3      669.95      599.24     14.62 o 
   3   0   3       55.76       86.38     32.31 o 
   4   0   3      313.95      277.93     15.63 o 
   5   0   3       39.92       14.93     16.47 o 
   6   0   3      385.24      392.58     28.71 o 
   7   0   3        1.80       21.23     25.42 o 
   8   0   3        9.67       44.25     34.22 o 
   9   0   3        0.00       11.39     41.56 o 
  10   0   3        0.14        0.00     44.91 o 
 -10   1   3        8.61       52.91     41.61 o 
  -9   1   3      671.13      730.64     47.26 o 
  -8   1   3      123.34      208.76     24.67 o 
  -7   1   3      102.91      122.62     18.26 o 
  -6   1   3      173.19      207.82     18.12 o 
  -5   1   3      827.22      818.21     37.26 o 
  -4   1   3      391.33      384.02     43.64 o 
  -3   1   3      147.56      180.98     14.85 o 
  -2   1   3      157.81      129.20     29.18 o 
  -1   1   3       31.59       65.38     19.63 o 
   0   1   3     4393.49     4485.03     34.96 o 
   1   1   3    10390.10    10395.08    446.99 o 
   2   1   3      369.59      312.82     13.44 o 
   3   1   3        4.73       -3.02     12.88 o 
   4   1   3      260.31      233.88     21.44 o 
   5   1   3      346.65      376.88     19.70 o 
   6   1   3      298.78      282.62     19.91 o 
   7   1   3      203.66      239.45     20.52 o 
   8   1   3      163.23      144.18     27.30 o 
   9   1   3      178.40      150.44     31.02 o 
 -10   2   3      339.93      353.46     36.15 o 
  -9   2   3      422.51      515.95     32.29 o 
  -8   2   3      132.75      202.93     25.84 o 
  -7   2   3       77.77      101.58     17.79 o 
  -6   2   3      410.49      341.74     27.73 o 
  -5   2   3       29.18      284.96     24.81 o 
  -4   2   3     1296.96     1219.90     68.75 o 
  -3   2   3     4174.31     4180.71    224.91 o 
  -2   2   3       94.58       84.65      8.65 o 
  -1   2   3      757.76      837.19     16.16 o 
   0   2   3      304.00      225.67    130.79 o 
   1   2   3       51.43       43.34      8.35 o 
   2   2   3       41.05       42.78     14.66 o 
   3   2   3      424.65      395.60     52.72 o 
   4   2   3     1038.03     1051.03     23.61 o 
   5   2   3      165.38      180.75     18.08 o 
   6   2   3       59.90       73.05     17.98 o 
   7   2   3        1.40       49.43     34.46 o 
   8   2   3        0.44        7.34     39.73 o 
   9   2   3      112.33      133.12     31.44 o 
 -10   3   3       95.04       93.15     34.41 o 
  -9   3   3       69.50       75.97     28.62 o 
  -8   3   3      171.24      263.79     27.02 o 
  -7   3   3      879.85      915.59     38.17 o 
  -6   3   3      277.92      301.68     29.61 o 
  -5   3   3       78.05      169.33     30.03 o 
  -4   3   3       24.31      -22.24     22.24 o 
  -3   3   3       43.10       46.51     21.98 o 
  -2   3   3     1806.94     1857.39     60.77 o 
  -1   3   3     7933.67     8107.77    217.80 o 
   0   3   3      161.75      129.49     10.99 o 
   1   3   3      848.75      745.74     18.25 o 
   2   3   3      563.33      518.65     28.24 o 
   3   3   3      244.22      233.48     12.33 o 
   4   3   3       13.64       13.65     21.89 o 
   5   3   3       20.73       54.09     17.13 o 
   6   3   3       13.28       -2.59     26.22 o 
   7   3   3      244.18      172.56     27.82 o 
   8   3   3       44.22       41.23     43.31 o 
   9   3   3       71.36       45.71     46.22 o 
 -10   4   3       17.84       97.72     32.48 o 
  -9   4   3       84.19      104.03     28.95 o 
  -8   4   3      220.26      181.74     27.25 o 
  -7   4   3       78.68      170.40     22.97 o 
  -6   4   3       89.55       58.04     18.69 o 
  -5   4   3      979.35      889.74     33.70 o 
  -4   4   3       18.00       10.30     18.17 o 
  -3   4   3       71.97      100.25     19.18 o 
  -2   4   3       88.52      104.91     10.51 o 
  -1   4   3      343.37      396.41     59.05 o 
   0   4   3      104.33      111.16     11.44 o 
   1   4   3      663.57      641.47     50.84 o 
   2   4   3     1236.25     1236.07     49.87 o 
   3   4   3      539.25      536.80     29.04 o 
   4   4   3       21.56       11.01     25.23 o 
   5   4   3       15.68       31.73     17.32 o 
   6   4   3       15.83      -21.37     35.63 o 
   7   4   3       37.94       12.85     42.32 o 
   8   4   3       16.73       17.56     46.04 o 
 -10   5   3       62.66      119.61     33.19 o 
  -9   5   3      402.30      462.99     34.79 o 
  -8   5   3       44.32       72.11     27.82 o 
  -7   5   3        3.27       93.67     25.80 o 
  -6   5   3      104.42       92.82     18.78 o 
  -5   5   3       49.95       19.82     16.66 o 
  -4   5   3      271.47      215.59     19.49 o 
  -3   5   3     1641.98     1555.05    119.02 o 
  -2   5   3       14.23       14.59     16.03 o 
  -1   5   3     1044.37      963.56     23.81 o 
   0   5   3      539.64      648.97    123.26 o 
   1   5   3        4.53       19.53     14.03 o 
   2   5   3      445.96      469.30     32.62 o 
   3   5   3       70.73       87.18     18.08 o 
   4   5   3       40.00       18.78     25.47 o 
   5   5   3       96.50      120.41     24.99 o 
   6   5   3       11.50       34.32     28.62 o 
   7   5   3      276.77      321.26     35.07 o 
  -9   6   3       94.59      181.79     33.61 o 
  -8   6   3        4.09      -25.61     44.11 o 
  -7   6   3       53.85      104.03     26.27 o 
  -6   6   3        0.91      -19.63     34.93 o 
  -5   6   3        2.90       -8.33     27.11 o 
  -4   6   3       24.02       13.51     26.17 o 
  -3   6   3      346.39      342.21     30.27 o 
  -2   6   3      255.61      233.19     22.41 o 
  -1   6   3      329.62      288.55     23.30 o 
   0   6   3      459.69      463.20     25.15 o 
   1   6   3      512.93      498.68     36.15 o 
   2   6   3        9.20       11.01     26.83 o 
   3   6   3       43.92       18.97     27.07 o 
   4   6   3      186.47      165.74     26.64 o 
   5   6   3       12.38       23.77     36.43 o 
   6   6   3        3.44       12.85     46.08 o 
   7   6   3       48.12       58.98     47.02 o 
  -9   7   3        5.21       33.99     33.00 o 
  -8   7   3       54.86       44.48     45.99 o 
  -7   7   3       89.15       88.21     30.03 o 
  -6   7   3        3.31      -39.49     39.49 o 
  -5   7   3       56.21       40.39     36.48 o 
  -4   7   3       11.53      -27.35     27.35 o 
  -3   7   3      358.86      328.84     32.29 o 
  -2   7   3      214.60      213.14     23.16 o 
  -1   7   3       76.29        3.86     34.74 o 
   0   7   3     1262.02     1117.49     70.70 o 
   1   7   3      200.03      190.22     23.82 o 
   2   7   3      127.46       51.97     35.26 o 
   3   7   3        0.49       -9.27     38.32 o 
   4   7   3        5.29        9.13     37.94 o 
   5   7   3      344.03      280.22     37.47 o 
  -8   8   3        4.25      -31.40     47.35 o 
  -7   8   3       28.88      -32.01     46.22 o 
  -6   8   3        9.59       17.60     38.27 o 
  -5   8   3      193.91      202.12     28.24 o 
  -4   8   3      199.78      141.03     29.04 o 
  -3   8   3       94.82       49.61     24.29 o 
  -2   8   3       21.01       -9.84     33.28 o 
  -1   8   3      274.19      283.04     29.28 o 
   0   8   3       43.14      -24.05     26.84 o 
   1   8   3       76.27       34.93     36.95 o 
   2   8   3      432.98      425.20     31.87 o 
   3   8   3      128.20      145.45     30.13 o 
   4   8   3       27.31       52.11     33.51 o 
  -7   9   3       18.88        6.21     47.87 o 
  -6   9   3       21.26      -45.71     49.05 o 
  -5   9   3       32.29       35.26     46.08 o 
  -4   9   3       31.34        2.49     29.70 o 
  -3   9   3      102.49      115.89     28.67 o 
  -2   9   3     1094.09     1012.55     54.46 o 
  -1   9   3      109.60       92.40     29.42 o 
   0   9   3       92.39       59.18     23.96 o 
   1   9   3       52.05       44.62     33.99 o 
   2   9   3       37.53        8.10     34.22 o 
   3   9   3      188.32      283.89     29.56 o 
  -5  10   3       22.67       11.81     50.27 o 
  -4  10   3       14.45       -0.19     34.03 o 
  -3  10   3      106.53      143.99     26.36 o 
  -2  10   3       30.96       32.53     24.19 o 
  -1  10   3       92.32      112.31     25.89 o 
   0  10   3      406.19      471.21     32.62 o 
  -1 -10   4      241.76      285.91     27.73 o 
   0 -10   4      134.54      200.54     18.63 o 
   1 -10   4       58.23      106.05     24.19 o 
   2 -10   4      740.08      806.48     50.93 o 
   3 -10   4      295.30      293.96     28.20 o 
   4 -10   4        0.20      -24.99     35.54 o 
   5 -10   4        7.32       -5.70     50.04 o 
  -3  -9   4        1.68      -30.74     35.87 o 
  -2  -9   4       92.34      132.32     25.28 o 
  -1  -9   4       64.02       63.08     43.68 o 
   0  -9   4        7.61      152.53     20.48 o 
   1  -9   4      185.97      190.22     29.66 o 
   2  -9   4       41.68       46.74     38.32 o 
   3  -9   4       47.85       56.34     27.77 o 
   4  -9   4       28.56       82.00     27.44 o 
   5  -9   4        2.48       21.04     40.76 o 
   6  -9   4      160.54       98.38     34.32 o 
   7  -9   4       71.65       58.56     47.97 o 
  -5  -8   4        3.61       47.12     46.22 o 
  -4  -8   4       66.90       67.50     34.46 o 
  -3  -8   4       26.74       20.19     38.27 o 
  -2  -8   4        7.19       34.83     35.68 o 
  -1  -8   4      368.35      330.82     26.17 o 
   0  -8   4      739.66      815.42     34.78 o 
   1  -8   4      955.74      908.86     45.99 o 
   2  -8   4      255.82      234.13     25.98 o 
   3  -8   4       86.28       46.79     24.19 o 
   4  -8   4       93.30       79.50     25.94 o 
   5  -8   4        6.67       59.40     27.58 o 
   6  -8   4       17.21      -22.59     37.89 o 
   7  -8   4      204.95      235.92     33.80 o 
   8  -8   4       46.70       29.98     32.39 o 
  -6  -7   4        1.28        7.63     44.11 o 
  -5  -7   4        0.39       34.93     38.27 o 
  -4  -7   4      108.86      101.82     26.74 o 
  -3  -7   4       87.60       73.48     26.74 o 
  -2  -7   4        3.07      120.88     21.65 o 
  -1  -7   4       48.58       40.53     23.39 o 
   0  -7   4        0.86       17.67     23.04 o 
   1  -7   4      399.73      464.92     36.72 o 
   2  -7   4      120.51      125.16     23.07 o 
   3  -7   4       25.81       96.92     22.03 o 
   4  -7   4      883.30      748.53     37.37 o 
   5  -7   4        0.11       16.00     35.92 o 
   6  -7   4      264.80      163.81     27.96 o 
   7  -7   4       56.83       95.41     30.17 o 
   8  -7   4       68.91       95.88     31.54 o 
   9  -7   4       34.12       44.06     45.85 o 
  -7  -6   4        0.28      -20.66     45.33 o 
  -6  -6   4        0.68      -32.29     43.02 o 
  -5  -6   4       64.37       56.63     39.12 o 
  -4  -6   4      138.94      107.56     26.17 o 
  -3  -6   4      857.08      776.68     37.56 o 
  -2  -6   4       87.81      176.38     21.32 o 
  -1  -6   4     1906.74     1773.42     47.17 o 
   0  -6   4     1228.57     1106.63     28.62 o 
   1  -6   4      215.57      184.71     21.51 o 
   2  -6   4      260.09      244.44     21.51 o 
   3  -6   4        0.04       43.59     18.45 o 
   4  -6   4       18.45       46.98     17.46 o 
   5  -6   4      753.80      763.22     36.06 o 
   6  -6   4       65.56       90.00     23.11 o 
   7  -6   4        0.77       15.02     37.19 o 
   8  -6   4       59.72       74.75     29.61 o 
   9  -6   4       60.98       46.22     43.73 o 
  -8  -5   4       54.64      -47.78     47.78 o 
  -7  -5   4        0.08      -19.21     41.38 o 
  -6  -5   4       68.66       44.53     26.83 o 
  -5  -5   4       66.42       46.08     24.29 o 
  -4  -5   4        1.18       69.67     18.78 o 
  -3  -5   4        6.85       25.47     23.68 o 
  -2  -5   4      329.81      353.84     29.80 o 
  -1  -5   4     1580.27     1524.95     59.00 o 
   0  -5   4       74.19      206.79    113.47 o 
   1  -5   4      292.39      433.57     20.36 o 
   2  -5   4     2723.35     2621.23    157.95 o 
   3  -5   4      340.55      338.80     19.23 o 
   4  -5   4      511.86      402.51     28.38 o 
   5  -5   4      231.20      213.80     19.49 o 
   6  -5   4       14.59        4.66     25.04 o 
   7  -5   4      361.30      339.86     28.24 o 
   8  -5   4      381.99      402.70     32.76 o 
   9  -5   4       91.41       64.58     44.53 o 
  10  -5   4        1.73       22.22     45.47 o 
  -8  -4   4       66.98       66.84     30.88 o 
  -7  -4   4      161.29      150.96     29.51 o 
  -6  -4   4      417.28      371.63     28.05 o 
  -5  -4   4     1197.90     1177.96     41.66 o 
  -4  -4   4      447.11      435.08     29.66 o 
  -3  -4   4     2019.70     1773.97     29.38 o 
  -2  -4   4     1923.77     1846.54     71.15 o 
  -1  -4   4       77.95       79.01     10.38 o 
   0  -4   4      246.23      193.06     12.13 o 
   1  -4   4        9.76        8.37     14.19 o 
   2  -4   4        0.56       51.38     10.23 o 
   3  -4   4     2176.00     2140.56     85.95 o 
   4  -4   4        9.49       10.01     40.18 o 
   5  -4   4       17.11       33.51     22.74 o 
   6  -4   4       82.57      107.79     18.31 o 
   7  -4   4      187.52      178.49     20.33 o 
   8  -4   4       56.41       39.63     37.56 o 
   9  -4   4        1.40        9.93     42.32 o 
  10  -4   4      171.49      239.45     33.37 o 
  -9  -3   4       10.45       28.57     43.82 o 
  -8  -3   4       16.01       25.98     41.85 o 
  -7  -3   4       43.69       39.21     36.01 o 
  -6  -3   4       32.60      103.84     18.69 o 
  -5  -3   4       56.07       74.98     17.46 o 
  -4  -3   4      984.34      930.54     83.72 o 
  -3  -3   4     3028.60     2748.27     52.08 o 
  -2  -3   4       14.34        6.13     13.26 o 
  -1  -3   4     1998.14     1902.63     23.61 o 
   0  -3   4     4357.92     3995.10     87.60 o 
   1  -3   4     1434.72     1337.70     29.40 o 
   2  -3   4      129.95       94.48     32.48 o 
   3  -3   4      353.70      357.76     23.63 o 
   4  -3   4       15.31        3.98     14.75 o 
   5  -3   4     1253.77     1192.61     38.74 o 
   6  -3   4      430.64      393.80     28.81 o 
   7  -3   4        4.31        3.58     25.42 o 
   8  -3   4       29.85       19.16     35.49 o 
   9  -3   4        5.84       45.61     41.23 o 
  10  -3   4       20.48      -29.09     45.38 o 
  -9  -2   4       62.64       31.21     45.94 o 
  -8  -2   4      268.73      310.39     29.42 o 
  -7  -2   4     1093.20      914.08     46.69 o 
  -6  -2   4     1596.76     1554.49     44.39 o 
  -5  -2   4      923.44      832.04     33.66 o 
  -4  -2   4     1026.97      944.38     22.57 o 
  -3  -2   4       99.13       81.24     21.51 o 
  -2  -2   4        6.55        4.00      9.94 o 
  -1  -2   4      363.84      335.49     28.34 o 
   0  -2   4      416.54      389.34     14.28 o 
   1  -2   4     5009.37     5129.99    171.32 o 
   2  -2   4      695.85      668.23     33.35 o 
   3  -2   4       95.65       53.30      9.42 o 
   4  -2   4       18.92       -6.67     14.27 o 
   5  -2   4      318.84      299.29     20.48 o 
   6  -2   4      246.12      267.88     19.21 o 
   7  -2   4       20.83      -10.36     25.18 o 
   8  -2   4      301.23      260.40     27.63 o 
   9  -2   4        5.47       19.96     39.73 o 
  10  -2   4        1.47      -45.14     45.14 o 
 -10  -1   4        0.17       27.07     43.54 o 
  -9  -1   4       27.75       31.16     40.01 o 
  -8  -1   4       75.28       21.32     38.17 o 
  -7  -1   4       37.51       55.12     18.73 o 
  -6  -1   4      758.01      852.56     33.75 o 
  -5  -1   4     2160.88     2166.53     31.25 o 
  -4  -1   4      123.44      111.94     16.71 o 
  -3  -1   4     4263.04     4071.91    148.77 o 
  -2  -1   4     1848.09     1681.14     76.04 o 
  -1  -1   4     1187.67     1358.29     50.91 o 
   1  -1   4      168.00      192.06     12.39 o 
   2  -1   4       23.76       18.58      9.38 o 
   3  -1   4     1858.17     1703.47     48.39 o 
   4  -1   4      153.78       98.69     10.97 o 
   5  -1   4     1079.29      972.27     24.41 o 
   6  -1   4      373.27      424.58     28.48 o 
   7  -1   4        0.33      -10.40     24.71 o 
   8  -1   4       24.73        8.66     34.64 o 
   9  -1   4       55.61       49.24     39.92 o 
  10  -1   4        0.36      -39.63     44.34 o 
 -10   0   4       43.45       13.23     46.13 o 
  -9   0   4      673.87      693.41     50.93 o 
  -8   0   4     1385.45     1312.16     51.54 o 
  -7   0   4      114.53      151.15     19.72 o 
  -6   0   4      129.39      229.94     18.73 o 
  -5   0   4      492.89      463.65     19.05 o 
  -4   0   4       97.65      106.41     26.20 o 
  -3   0   4      759.97      567.84     24.90 o 
  -2   0   4     1681.71     1756.92     19.89 o 
  -1   0   4     4058.45     4202.09     91.25 o 
   0   0   4     1315.32     2065.50     29.51 o 
   1   0   4      180.32      112.51      8.27 o 
   2   0   4      305.55      275.40     13.70 o 
   3   0   4      182.14      126.96      9.86 o 
   4   0   4      648.34      597.09     25.70 o 
   5   0   4       37.00        9.88     20.10 o 
   6   0   4      300.31      311.85     19.53 o 
   7   0   4      317.30      296.93     22.08 o 
   8   0   4      105.19       11.53     37.99 o 
   9   0   4       15.81       41.19     42.65 o 
  10   0   4        0.36       58.70     43.96 o 
 -10   1   4       55.43       60.20     43.73 o 
  -9   1   4        3.22       36.57     41.33 o 
  -8   1   4      225.91      332.32     26.83 o 
  -7   1   4      535.49      628.50     34.79 o 
  -6   1   4       61.87       89.20     17.37 o 
  -5   1   4     2797.97     2798.08     91.86 o 
  -4   1   4       15.78        7.73     11.13 o 
  -3   1   4       27.11       -4.78     19.70 o 
  -2   1   4     3887.93     4421.36     29.51 o 
  -1   1   4       14.02        0.30     11.26 o 
   0   1   4       45.22     -195.37    195.37 o 
   1   1   4      210.22      205.89     12.97 o 
   2   1   4        2.12      -11.68     11.68 o 
   3   1   4     4356.76     4080.89    204.41 o 
   4   1   4     1473.63     1376.33     28.64 o 
   5   1   4        4.84       13.74     23.07 o 
   6   1   4      564.83      647.00     33.94 o 
   7   1   4      306.38      114.05     27.96 o 
   8   1   4       19.41      -15.91     40.67 o 
   9   1   4      136.71      169.93     31.77 o 
 -10   2   4      631.31      738.32     54.23 o 
  -9   2   4        7.93       40.01     39.02 o 
  -8   2   4        7.27       59.22     24.81 o 
  -7   2   4      437.01      445.01     31.77 o 
  -6   2   4       93.73      117.96     18.22 o 
  -5   2   4      426.55      790.99     33.66 o 
  -4   2   4     1223.19     1331.96     42.69 o 
  -3   2   4      676.99      729.21     21.46 o 
  -2   2   4      405.23      435.46     27.75 o 
  -1   2   4       97.88       58.73      8.47 o 
   0   2   4     2088.08     2107.55     44.62 o 
   1   2   4       10.08       30.94     15.91 o 
   2   2   4      718.48      704.08     30.74 o 
   3   2   4        0.03       29.38     29.40 o 
   4   2   4       68.64       70.94     11.62 o 
   5   2   4     1037.49     1100.01     36.62 o 
   6   2   4      627.72      679.90     34.41 o 
   7   2   4       75.80       48.20     36.20 o 
   8   2   4       26.07       61.15     42.03 o 
   9   2   4       66.90       45.28     46.51 o 
 -10   3   4       23.61       38.17     45.94 o 
  -9   3   4       26.24       50.51     28.85 o 
  -8   3   4       10.45      -25.42     35.63 o 
  -7   3   4      878.82      836.65     38.17 o 
  -6   3   4      272.90      251.74     19.58 o 
  -5   3   4      195.73      212.24     65.12 o 
  -4   3   4     2578.74     2411.28     45.24 o 
  -3   3   4       83.36      127.25     13.93 o 
  -2   3   4      196.52      214.15     11.94 o 
  -1   3   4      695.67      728.85     18.70 o 
   0   3   4      153.74      161.63     11.27 o 
   1   3   4     3922.89     4019.19    132.51 o 
   2   3   4     2232.91     2333.49     84.66 o 
   3   3   4       12.74       25.70     12.47 o 
   4   3   4     1756.83     1854.85     43.16 o 
   5   3   4      544.64      580.63     32.71 o 
   6   3   4       29.26       31.91     34.69 o 
   7   3   4       71.68       83.69     28.57 o 
   8   3   4       89.58       26.08     44.44 o 
 -10   4   4       45.58       77.06     31.63 o 
  -9   4   4      185.32      202.22     31.63 o 
  -8   4   4       22.64       16.95     36.53 o 
  -7   4   4      162.74      134.39     25.51 o 
  -6   4   4      328.81      310.95     21.32 o 
  -5   4   4       12.19      -25.89     25.89 o 
  -4   4   4       41.33       52.05     41.82 o 
  -3   4   4        9.10      -14.29     14.91 o 
  -2   4   4     2306.37     2452.85     87.13 o 
  -1   4   4      195.00      188.60     21.04 o 
   0   4   4      222.66      143.23    105.13 o 
   1   4   4      105.79       96.68     11.72 o 
   2   4   4       70.83       95.13     12.20 o 
   3   4   4     1072.88     1110.42     36.72 o 
   4   4   4     1109.77     1122.84     39.12 o 
   5   4   4      151.37      135.19     20.24 o 
   6   4   4      190.02      181.70     27.87 o 
   7   4   4      197.68      219.49     30.27 o 
   8   4   4       91.32       51.21     48.53 o 
 -10   5   4        0.03      -39.07     46.51 o 
  -9   5   4      164.66       37.66     48.44 o 
  -8   5   4      454.88      446.66     43.21 o 
  -7   5   4      262.01      215.26     27.68 o 
  -6   5   4      769.32      575.07     41.75 o 
  -5   5   4       19.26       -2.59     24.48 o 
  -4   5   4      179.44      196.24     18.22 o 
  -3   5   4     1100.45     1005.26     36.43 o 
  -2   5   4      163.68      161.58     13.15 o 
  -1   5   4      998.81     1040.04     88.85 o 
   0   5   4     1158.51     1073.19     53.90 o 
   1   5   4       32.38       84.63     19.91 o 
   2   5   4     1945.72     1969.47     47.64 o 
   3   5   4      315.19      320.84     29.98 o 
   4   5   4        0.12      -26.08     26.08 o 
   5   5   4        1.26      -10.64     36.76 o 
   6   5   4       75.79       72.54     29.98 o 
   7   5   4        7.70      -46.69     46.69 o 
  -9   6   4       45.50       49.14     46.46 o 
  -8   6   4       30.10      -43.31     43.31 o 
  -7   6   4        0.25      -38.79     38.79 o 
  -6   6   4        5.48      -35.21     35.21 o 
  -5   6   4        0.11       17.89     24.90 o 
  -4   6   4     1305.55     1212.75     41.19 o 
  -3   6   4      149.13      153.31     19.77 o 
  -2   6   4       22.97       28.95     28.62 o 
  -1   6   4      166.33      146.63     22.50 o 
   0   6   4      286.46      270.90     17.00 o 
   1   6   4      445.44      472.17     36.95 o 
   2   6   4      659.78      628.69     36.15 o 
   3   6   4      119.82      152.65     25.23 o 
   4   6   4      342.58      344.52     29.75 o 
   5   6   4      198.63      202.08     28.38 o 
   6   6   4       23.61       34.32     45.00 o 
  -9   7   4       82.58      167.20     33.19 o 
  -8   7   4       94.89       10.26     50.32 o 
  -7   7   4        0.01        9.18     42.69 o 
  -6   7   4      101.74       51.45     41.09 o 
  -5   7   4      371.17      288.17     29.42 o 
  -4   7   4       21.58       11.39     35.49 o 
  -3   7   4       74.46       79.74     19.96 o 
  -2   7   4      225.86      219.59     24.29 o 
  -1   7   4       70.89       68.49     24.10 o 
   0   7   4     1005.38      908.21     31.11 o 
   1   7   4       23.94      -12.43     32.29 o 
   2   7   4       71.91       49.90     33.99 o 
   3   7   4       19.28       39.30     26.22 o 
   4   7   4       42.61      -11.20     38.13 o 
   5   7   4       45.33      -44.53     47.64 o 
  -8   8   4        0.89      -38.98     47.64 o 
  -7   8   4        0.27       30.03     45.94 o 
  -6   8   4      520.34      498.06     44.15 o 
  -5   8   4       42.05       46.18     39.63 o 
  -4   8   4        2.42       -5.60     38.32 o 
  -3   8   4       83.88       26.88     25.23 o 
  -2   8   4      125.63       99.74     25.65 o 
  -1   8   4       63.55       16.99     37.89 o 
   0   8   4      116.90      125.09     30.50 o 
   1   8   4       33.02       26.12     38.32 o 
   2   8   4      230.39      160.70     30.88 o 
   3   8   4       57.52       67.31     24.62 o 
   4   8   4       24.09      -47.12     51.64 o 
  -6   9   4       11.98      -48.91     48.91 o 
  -5   9   4        0.47       44.91     46.51 o 
  -4   9   4       11.97      -22.78     42.36 o 
  -3   9   4      118.76       71.31     28.95 o 
  -2   9   4      313.10      192.90     33.51 o 
  -1   9   4       18.80       32.48     41.85 o 
   0   9   4      231.68      189.11     22.72 o 
   1   9   4       29.69       17.79     34.60 o 
   2   9   4       29.21       77.48     23.72 o 
  -4  10   4        0.83      -29.14     36.10 o 
  -3  10   4        0.31       -7.44     35.30 o 
  -2  10   4        0.29        7.06     24.29 o 
  -1  10   4        4.89       32.48     33.42 o 
  -1 -10   5      119.33      134.58     26.97 o 
   0 -10   5       63.00       63.71     33.16 o 
   1 -10   5      804.39      930.56     48.20 o 
   2 -10   5      114.28      116.83     25.14 o 
   3 -10   5        7.67       32.81     34.32 o 
   4 -10   5      127.55      160.18     25.89 o 
   5 -10   5        0.11       28.10     49.75 o 
  -3  -9   5       65.80      109.77     24.99 o 
  -2  -9   5       83.98      155.62     25.32 o 
  -1  -9   5        1.31       38.69     45.47 o 
   0  -9   5      101.62       85.23     20.33 o 
   1  -9   5      277.27      345.83     33.66 o 
   2  -9   5       82.51       49.61     42.41 o 
   3  -9   5      574.16      638.10     46.60 o 
   4  -9   5      397.32      412.35     32.10 o 
   5  -9   5       31.07       45.19     26.74 o 
   6  -9   5        1.24      -48.15     48.15 o 
   7  -9   5       67.44       88.54     34.60 o 
  -5  -8   5      124.97       98.90     35.49 o 
  -4  -8   5       15.56       43.45     47.54 o 
  -3  -8   5      131.06      131.66     28.67 o 
  -2  -8   5      129.83       32.67     43.07 o 
  -1  -8   5     1152.19     1036.00     49.05 o 
   0  -8   5     1068.04      963.52     36.21 o 
   1  -8   5       48.26       80.87     26.45 o 
   2  -8   5      111.28       70.65     24.38 o 
   3  -8   5       69.78       83.65     24.05 o 
   4  -8   5      171.16      145.40     27.91 o 
   5  -8   5       89.69       39.73     38.74 o 
   6  -8   5      226.21      198.55     29.84 o 
   7  -8   5        2.25       18.17     44.67 o 
   8  -8   5        1.74       31.30     45.99 o 
  -6  -7   5      332.30      444.68     36.95 o 
  -5  -7   5      174.73      154.11     30.22 o 
  -4  -7   5       88.07       66.65     27.54 o 
  -3  -7   5        1.11      -27.16     36.62 o 
  -2  -7   5      355.46      317.03     26.08 o 
  -1  -7   5      774.32      757.99     42.51 o 
   0  -7   5      324.20      284.30     18.31 o 
   1  -7   5      808.48      731.87     42.51 o 
   2  -7   5      225.45      199.63     23.35 o 
   3  -7   5      463.51      425.86     33.80 o 
   4  -7   5       12.41      -26.45     26.45 o 
   5  -7   5      152.70       94.00     26.92 o 
   6  -7   5       27.72      -39.21     39.21 o 
   7  -7   5        0.00      -30.36     41.89 o 
   8  -7   5       25.67      -46.22     46.22 o 
   9  -7   5       79.61       41.52     48.15 o 
  -7  -6   5      300.84      374.41     37.19 o 
  -6  -6   5       28.53       26.12     43.54 o 
  -5  -6   5        7.41      -36.25     36.25 o 
  -4  -6   5       35.49       34.88     25.37 o 
  -3  -6   5      930.00      966.28     39.40 o 
  -2  -6   5     3283.01     2903.27     58.18 o 
  -1  -6   5      124.87      103.60     22.22 o 
   0  -6   5        3.52       -5.53     21.00 o 
   1  -6   5      608.20      590.79     33.94 o 
   2  -6   5     1220.19     1210.91     42.36 o 
   3  -6   5      302.72      327.15     29.51 o 
   4  -6   5      295.08      254.99     20.43 o 
   5  -6   5       22.87       48.81     17.89 o 
   6  -6   5        0.36      -35.12     35.12 o 
   7  -6   5       20.87      -37.75     37.75 o 
   8  -6   5      205.09      237.66     30.93 o 
   9  -6   5       11.51       25.75     43.49 o 
  -8  -5   5      237.32      357.55     34.79 o 
  -7  -5   5      216.52      155.10     32.62 o 
  -6  -5   5       23.96       60.02     40.58 o 
  -5  -5   5       20.54      -16.66     34.27 o 
  -4  -5   5      946.31      921.38     39.07 o 
  -3  -5   5     1620.71     1574.07     43.78 o 
  -2  -5   5      208.33      197.04     20.05 o 
  -1  -5   5      402.61      414.36     21.76 o 
   0  -5   5        7.21      217.63    164.66 o 
   1  -5   5     2621.92     2622.21    221.92 o 
   2  -5   5      330.67      347.99     19.29 o 
   3  -5   5       33.75       47.32     14.28 o 
   4  -5   5      897.15      842.72     33.61 o 
   5  -5   5      250.46      207.87     19.49 o 
   6  -5   5      188.18      166.40     20.29 o 
   7  -5   5      132.61      104.92     25.89 o 
   8  -5   5       10.30       44.62     41.09 o 
   9  -5   5      146.79      175.95     33.09 o 
  -8  -4   5       18.14       77.48     30.22 o 
  -7  -4   5       71.36       81.43     29.04 o 
  -6  -4   5       31.04      -19.30     36.06 o 
  -5  -4   5      351.36      392.76     32.39 o 
  -4  -4   5     4178.01     3943.08     60.63 o 
  -3  -4   5      145.69      164.37     16.85 o 
  -2  -4   5      106.25       84.30     12.43 o 
  -1  -4   5     1785.97     1648.57     26.21 o 
   0  -4   5     4492.20     4187.19     37.20 o 
   1  -4   5      811.34      835.96     38.95 o 
   2  -4   5      280.61      238.15     13.66 o 
   3  -4   5      203.03      190.67     23.09 o 
   4  -4   5        3.30       26.05     16.06 o 
   5  -4   5       54.42       28.67     24.76 o 
   6  -4   5     1226.05     1217.03     40.29 o 
   7  -4   5      209.39      171.76     25.98 o 
   8  -4   5       36.50       25.84     37.05 o 
   9  -4   5       35.08       33.75     42.60 o 
  10  -4   5        5.68       13.70     44.76 o 
  -9  -3   5      112.00      114.67     33.14 o 
  -8  -3   5        2.55       45.89     40.01 o 
  -7  -3   5      120.44       91.22     26.03 o 
  -6  -3   5     1255.13     1282.04     43.35 o 
  -5  -3   5     1922.52     1727.85     44.15 o 
  -4  -3   5       18.86       21.89     15.86 o 
  -3  -3   5       16.79        4.86     14.64 o 
  -2  -3   5      427.78      398.72     30.90 o 
  -1  -3   5     6220.36     6546.73     73.53 o 
   0  -3   5     1837.92     2117.99     87.81 o 
   1  -3   5      339.47      312.71     16.00 o 
   2  -3   5     4642.13     4563.08    198.92 o 
   3  -3   5     1724.77     1588.55     43.33 o 
   4  -3   5      398.40      384.66     23.09 o 
   5  -3   5       41.59       51.31     16.62 o 
   6  -3   5       69.15       91.27     18.08 o 
   7  -3   5      548.08      537.41     33.47 o 
   8  -3   5      694.45      746.27     44.25 o 
   9  -3   5      550.30      463.51     35.63 o 
  10  -3   5      172.76      145.92     34.27 o 
  -9  -2   5      168.20      192.48     31.58 o 
  -8  -2   5      156.63      171.06     29.33 o 
  -7  -2   5       22.87      -17.56     35.73 o 
  -6  -2   5     2308.30     2258.72     50.13 o 
  -5  -2   5       74.89       11.86     24.99 o 
  -4  -2   5      250.64      198.86     15.96 o 
  -3  -2   5     1866.58     1749.62     86.82 o 
  -2  -2   5     6794.51     7064.11    264.45 o 
  -1  -2   5      834.88      987.68     30.48 o 
   0  -2   5      118.58      112.51      9.94 o 
   1  -2   5      557.13      547.71     45.75 o 
   2  -2   5      329.61      342.62     15.18 o 
   3  -2   5      189.36      231.10     14.98 o 
   4  -2   5     5059.27     5123.76    267.84 o 
   5  -2   5      996.48      883.35     61.97 o 
   6  -2   5      216.70      160.09     18.69 o 
   7  -2   5       28.32       42.93     18.50 o 
   8  -2   5        1.46      -36.86     36.86 o 
   9  -2   5      347.38      370.22     32.90 o 
  10  -2   5      177.69      229.14     33.56 o 
 -10  -1   5       36.54       48.58     46.22 o 
  -9  -1   5      165.64      127.33     32.20 o 
  -8  -1   5      769.66      682.91     46.69 o 
  -7  -1   5     1325.93     1413.93     45.05 o 
  -6  -1   5      420.54      355.81     30.22 o 
  -5  -1   5      690.39      621.19     22.30 o 
  -4  -1   5      550.97      492.53     19.01 o 
  -3  -1   5     4461.17     4716.72    190.33 o 
  -2  -1   5     3027.11     3708.72    192.08 o 
  -1  -1   5     2345.07     2725.61    103.58 o 
   0  -1   5     8027.78     9373.66    481.02 o 
   1  -1   5     3964.60     4387.91    156.04 o 
   2  -1   5      480.12      499.93     20.85 o 
   3  -1   5      211.11      186.69     24.85 o 
   4  -1   5       73.79       73.25     11.04 o 
   5  -1   5      589.64      518.46     50.08 o 
   6  -1   5     1071.51     1093.52     37.61 o 
   7  -1   5     1072.67     1128.77     41.66 o 
   8  -1   5      613.71      559.44     44.48 o 
   9  -1   5       24.90       19.25     29.09 o 
  10  -1   5        2.32       37.66     30.97 o 
 -10   0   5      104.02       73.05     32.76 o 
  -9   0   5       13.05       42.03     42.13 o 
  -8   0   5      666.86      600.44     43.73 o 
  -7   0   5       15.64       12.47     25.70 o 
  -6   0   5      149.22      138.44     18.45 o 
  -5   0   5      727.08      746.98     46.86 o 
  -4   0   5     3355.03     3140.43     92.00 o 
  -3   0   5      114.37      111.65      9.49 o 
  -2   0   5       17.12       -8.17     12.05 o 
  -1   0   5      363.26      354.13     13.75 o 
   0   0   5     1554.61     2649.97    253.81 o 
   1   0   5      526.79      607.74     18.83 o 
   2   0   5    12271.44    13026.81    394.20 o 
   3   0   5     2106.01     1957.78    109.75 o 
   4   0   5      592.16      539.99     37.82 o 
   5   0   5       13.41       26.64     16.43 o 
   6   0   5       98.18      126.10     17.89 o 
   7   0   5      278.75      316.27     22.17 o 
   8   0   5      349.60      298.10     29.14 o 
   9   0   5       93.13      110.90     31.44 o 
 -10   1   5      218.81      250.23     36.01 o 
  -9   1   5      625.88      598.94     50.18 o 
  -8   1   5      501.76      471.75     41.61 o 
  -7   1   5      767.29      871.20     37.61 o 
  -6   1   5      228.29      293.68     27.96 o 
  -5   1   5      893.65     1053.97     24.78 o 
  -4   1   5     1647.05     1745.29    115.73 o 
  -3   1   5     2340.99     2671.63    117.56 o 
  -2   1   5     3302.56     3479.68     96.14 o 
  -1   1   5     1959.24     2113.08     77.24 o 
   0   1   5      210.27      222.22     20.05 o 
   1   1   5     1455.68     1549.02     93.74 o 
   2   1   5        0.07       18.74      9.20 o 
   3   1   5       14.76       23.28     13.35 o 
   4   1   5      712.35      726.76     21.65 o 
   5   1   5     1525.80     1521.68     41.14 o 
   6   1   5     1224.21     1330.47     42.55 o 
   7   1   5       17.89        4.05     35.21 o 
   8   1   5        2.02      -37.23     41.56 o 
   9   1   5       85.87      122.34     30.74 o 
 -10   2   5      114.86       28.43     46.37 o 
  -9   2   5        0.01       54.89     39.49 o 
  -8   2   5       31.96       67.17     24.95 o 
  -7   2   5      144.98      237.66     20.43 o 
  -6   2   5      744.21      821.77     36.15 o 
  -5   2   5        0.57        5.05     22.38 o 
  -4   2   5      142.98      154.51     11.36 o 
  -3   2   5       82.14      122.07     12.31 o 
  -2   2   5     1261.31     1370.09     21.34 o 
  -1   2   5      408.42      494.35     16.15 o 
   0   2   5    10801.88    11439.50    101.58 o 
   1   2   5     1307.54     1259.92     59.85 o 
   2   2   5      562.29      527.52     26.62 o 
   3   2   5      257.68      279.76     17.01 o 
   4   2   5      421.79      386.69     27.49 o 
   5   2   5       14.59       -3.15     24.85 o 
   6   2   5      181.10      213.56     20.66 o 
   7   2   5       32.83       33.14     35.87 o 
   8   2   5      177.21      181.93     32.10 o 
   9   2   5      203.87      228.25     34.36 o 
 -10   3   5      235.20      231.22     34.55 o 
  -9   3   5      236.08      362.87     33.00 o 
  -8   3   5       32.40       64.44     25.14 o 
  -7   3   5       37.23      -32.90     32.90 o 
  -6   3   5      521.82      447.04     33.51 o 
  -5   3   5      733.75      737.80     31.68 o 
  -4   3   5      246.45      267.07     19.44 o 
  -3   3   5       41.73       30.10     10.51 o 
  -2   3   5        0.58       -1.35     17.09 o 
  -1   3   5      854.89      926.79     20.76 o 
   0   3   5      152.66      138.33     11.58 o 
   1   3   5      507.30      536.96     18.97 o 
   2   3   5       41.55       55.68     19.63 o 
   3   3   5     1462.47     1512.63     28.47 o 
   4   3   5     1383.02     1454.04     40.72 o 
   5   3   5        0.77       36.01     24.62 o 
   6   3   5       32.02      -24.48     34.41 o 
   7   3   5      250.00      220.77     31.96 o 
   8   3   5        0.65      -31.96     44.48 o 
 -10   4   5        0.35       22.69     42.65 o 
  -9   4   5       15.72       11.91     44.53 o 
  -8   4   5      106.76       86.28     28.05 o 
  -7   4   5        1.23       -9.37     33.99 o 
  -6   4   5       58.09      -11.30     27.54 o 
  -5   4   5       25.85       33.75     24.34 o 
  -4   4   5      398.75      390.93     27.68 o 
  -3   4   5      134.62      162.61     12.50 o 
  -2   4   5     3492.62     3676.12    146.35 o 
  -1   4   5       58.71       66.51     11.26 o 
   0   4   5       38.46      265.52    161.05 o 
   1   4   5      347.27      329.42     31.14 o 
   2   4   5      360.03      367.35     29.61 o 
   3   4   5      144.80      170.45     18.22 o 
   4   4   5        3.79       15.25     23.02 o 
   5   4   5        9.49       25.84     24.10 o 
   6   4   5      329.63      270.00     30.93 o 
   7   4   5      232.15      271.51     33.23 o 
   8   4   5      103.12       64.02     34.93 o 
  -9   5   5        5.51       45.94     30.36 o 
  -8   5   5       79.95       57.76     30.36 o 
  -7   5   5       60.20       55.83     37.28 o 
  -6   5   5       16.85       76.16     17.93 o 
  -5   5   5      146.34      122.72     19.44 o 
  -4   5   5       87.26       80.87     18.12 o 
  -3   5   5       35.81       31.35     27.16 o 
  -2   5   5      464.70      455.42     32.24 o 
  -1   5   5      813.58      775.78     36.15 o 
   0   5   5       93.87      111.39     24.85 o 
   1   5   5      829.82      903.54     39.07 o 
   2   5   5      917.90      988.74     39.73 o 
   3   5   5        2.96        1.93     25.32 o 
   4   5   5      101.41       96.83     25.42 o 
   5   5   5      268.91      204.29     28.43 o 
   6   5   5       25.75       58.56     31.58 o 
   7   5   5        2.80      -10.97     44.39 o 
  -9   6   5        0.07       58.04     43.96 o 
  -8   6   5        0.00      -46.27     46.37 o 
  -7   6   5        4.88       13.93     29.70 o 
  -6   6   5      106.26       15.91     37.80 o 
  -5   6   5       51.43       57.43     18.55 o 
  -4   6   5      576.90      490.16     33.19 o 
  -3   6   5      102.46       71.27     19.77 o 
  -2   6   5      141.95      156.84     22.36 o 
  -1   6   5      146.12      128.22     22.92 o 
   0   6   5        4.04       16.95     27.77 o 
   1   6   5      368.77      386.97     36.43 o 
   2   6   5      188.63      194.97     21.98 o 
   3   6   5      102.65       94.14     26.50 o 
   4   6   5      237.54      204.20     27.68 o 
   5   6   5      134.04      167.01     28.90 o 
   6   6   5      245.29      272.54     34.69 o 
  -8   7   5       51.55       28.48     47.07 o 
  -7   7   5      154.65      159.76     32.57 o 
  -6   7   5      144.07      132.32     27.11 o 
  -5   7   5       48.46       59.55     27.35 o 
  -4   7   5      507.24      459.14     42.41 o 
  -3   7   5      416.62      381.33     37.80 o 
  -2   7   5      114.25      124.55     22.88 o 
  -1   7   5      352.86      354.68     27.44 o 
   0   7   5      445.27      485.76     31.35 o 
   1   7   5        0.02      -34.13     34.13 o 
   2   7   5      154.30      210.69     25.23 o 
   3   7   5      128.77      156.04     28.38 o 
   4   7   5       27.38       66.79     47.17 o 
   5   7   5        0.30        1.41     47.59 o 
  -7   8   5       26.39       35.68     47.73 o 
  -6   8   5       42.69       42.79     42.22 o 
  -5   8   5      178.72      139.85     28.34 o 
  -4   8   5      296.30      298.57     29.61 o 
  -3   8   5       26.65       50.46     26.55 o 
  -2   8   5      194.21      162.02     27.30 o 
  -1   8   5      261.32      229.66     28.57 o 
   0   8   5      162.03      138.11     29.28 o 
   1   8   5       78.56       39.49     44.29 o 
   2   8   5       62.00       63.03     29.84 o 
   3   8   5       50.88       84.26     24.62 o 
   4   8   5      248.10      270.10     37.47 o 
  -6   9   5      247.53      271.04     36.06 o 
  -5   9   5      104.70      101.06     35.63 o 
  -4   9   5       16.83        7.67     32.71 o 
  -3   9   5      137.44      190.97     25.37 o 
  -2   9   5      185.97      189.56     32.24 o 
  -1   9   5        9.75        0.00     31.21 o 
   0   9   5      107.43      138.20     32.62 o 
   1   9   5       28.44       16.38     34.08 o 
   2   9   5        2.98       31.68     24.19 o 
  -1 -10   6      163.49      213.94     27.40 o 
   0 -10   6       72.24       91.46     40.79 o 
   1 -10   6       21.54      -14.12     37.23 o 
   2 -10   6      282.24      283.04     29.42 o 
   3 -10   6       16.21       26.12     33.99 o 
   4 -10   6        2.27      -29.89     34.22 o 
   5 -10   6       32.35       60.72     35.54 o 
  -3  -9   6      101.30      128.32     26.27 o 
  -2  -9   6       12.35        0.33     32.24 o 
  -1  -9   6      106.47      120.93     31.91 o 
   0  -9   6      445.32      429.35     41.99 o 
   1  -9   6      260.41      192.52     31.02 o 
   2  -9   6        5.56      -30.31     39.49 o 
   3  -9   6        2.27       -5.46     40.62 o 
   4  -9   6      103.51      100.45     28.67 o 
   5  -9   6      466.62      397.85     38.08 o 
   6  -9   6       66.64       82.61     34.13 o 
  -5  -8   6      368.90      339.24     38.32 o 
  -4  -8   6      164.95      177.41     34.93 o 
  -3  -8   6      362.93      379.49     31.16 o 
  -2  -8   6      215.85      215.35     29.94 o 
  -1  -8   6        0.90      -36.20     36.20 o 
   0  -8   6      440.98      331.77     21.83 o 
   1  -8   6      129.47       85.15     26.97 o 
   2  -8   6       39.17      -14.03     34.55 o 
   3  -8   6       59.68       98.80     25.42 o 
   4  -8   6      239.06      253.48     29.23 o 
   5  -8   6       74.98       41.14     39.63 o 
   6  -8   6       38.66       58.56     41.00 o 
   7  -8   6      166.27      199.30     34.88 o 
   8  -8   6       40.80       78.23     33.89 o 
  -6  -7   6        0.05       12.62     46.32 o 
  -5  -7   6       66.07      153.64     32.06 o 
  -4  -7   6      135.59      124.97     28.01 o 
  -3  -7   6      610.43      552.90     44.95 o 
  -2  -7   6     1041.17      982.24     44.53 o 
  -1  -7   6      110.32       96.73     23.21 o 
   0  -7   6      126.83      114.34     16.98 o 
   1  -7   6       53.40       60.77     22.31 o 
   2  -7   6      503.89      430.52     36.76 o 
   3  -7   6     1228.80     1153.06     44.25 o 
   4  -7   6      177.81      123.19     26.97 o 
   5  -7   6        0.17      -29.70     36.62 o 
   6  -7   6      349.40      353.13     30.22 o 
   7  -7   6      307.88      325.22     33.84 o 
   8  -7   6       99.41        2.73     46.88 o 
  -7  -6   6      266.11      249.15     35.44 o 
  -6  -6   6      216.62      293.58     34.17 o 
  -5  -6   6      389.71      355.58     29.70 o 
  -4  -6   6      337.85      336.80     28.01 o 
  -3  -6   6       21.85       11.39     27.54 o 
  -2  -6   6      191.71      201.18     20.38 o 
  -1  -6   6      324.81      309.45     24.48 o 
   0  -6   6      277.01      260.25     16.22 o 
   1  -6   6       44.16       21.61     29.84 o 
   2  -6   6      173.26      196.05     21.98 o 
   3  -6   6       42.34       23.82     19.44 o 
   4  -6   6       53.29       67.64     18.31 o 
   5  -6   6      559.14      533.84     33.70 o 
   6  -6   6      206.96      216.76     28.29 o 
   7  -6   6      163.14      181.93     30.31 o 
   8  -6   6      214.68      217.28     33.89 o 
   9  -6   6      112.08      150.96     32.86 o 
  -7  -5   6        4.81       35.16     43.02 o 
  -6  -5   6      260.23      254.09     31.77 o 
  -5  -5   6     1012.93      840.60     46.51 o 
  -4  -5   6      927.74      887.20     38.41 o 
  -3  -5   6        0.69       17.60     23.07 o 
  -2  -5   6      874.62      883.15     36.62 o 
  -1  -5   6      403.97      446.80     32.95 o 
   0  -5   6      517.34      438.66     32.06 o 
   1  -5   6     1326.31     1276.68     90.26 o 
   2  -5   6      240.42      235.62     13.95 o 
   3  -5   6       50.62       55.12     17.65 o 
   4  -5   6      785.62      724.38     32.90 o 
   5  -5   6      398.25      368.52     31.07 o 
   6  -5   6       12.76       12.29     18.17 o 
   7  -5   6      343.43      305.35     29.23 o 
   8  -5   6       49.00       73.15     29.28 o 
   9  -5   6        0.01      -28.62     44.62 o 
  -8  -4   6      116.69      113.87     32.86 o 
  -7  -4   6      174.75      180.05     31.11 o 
  -6  -4   6      212.05      227.59     26.74 o 
  -5  -4   6       16.50      -22.83     25.70 o 
  -4  -4   6        3.58       30.27     16.10 o 
  -3  -4   6      356.39      355.01     27.91 o 
  -2  -4   6      803.99      779.23     22.77 o 
  -1  -4   6        3.34      -15.42     19.61 o 
   0  -4   6        2.84      -67.71     67.71 o 
   1  -4   6       38.04       21.50     15.11 o 
   2  -4   6       17.10       16.78     15.68 o 
   3  -4   6      731.80      703.89     57.36 o 
   4  -4   6      500.86      500.56     28.20 o 
   5  -4   6      185.45      221.89     18.78 o 
   6  -4   6      586.36      610.14     33.56 o 
   7  -4   6      224.34      234.18     25.98 o 
   8  -4   6        0.23      -32.90     39.02 o 
   9  -4   6       89.20       65.66     47.59 o 
  -9  -3   6       10.74        6.64     44.15 o 
  -8  -3   6      186.81      209.52     31.87 o 
  -7  -3   6      676.10      681.45     44.95 o 
  -6  -3   6      166.53      135.71     20.52 o 
  -5  -3   6       52.52       19.86     25.65 o 
  -4  -3   6     1261.69     1233.08     37.99 o 
  -3  -3   6      647.07      659.11     20.84 o 
  -2  -3   6       16.78       14.69     14.65 o 
  -1  -3   6      214.03      219.07     13.28 o 
   0  -3   6      156.09      108.65     75.88 o 
   1  -3   6      119.96      120.79     10.35 o 
   2  -3   6      741.29      651.33     28.13 o 
   3  -3   6       89.65      128.02     11.00 o 
   4  -3   6      142.36      146.69     12.36 o 
   5  -3   6     1524.65     1459.64     40.25 o 
   6  -3   6      121.95      142.86     18.36 o 
   7  -3   6       68.75       20.01     34.50 o 
   8  -3   6       28.12       44.01     39.16 o 
   9  -3   6        5.33       -7.44     40.81 o 
  -9  -2   6       29.73       20.48     44.06 o 
  -8  -2   6       32.83      -13.04     42.32 o 
  -7  -2   6        0.80       34.60     24.01 o 
  -6  -2   6      172.55      168.75     20.24 o 
  -5  -2   6      166.46      211.73     18.22 o 
  -4  -2   6      933.40      871.98     48.06 o 
  -3  -2   6        2.95       -5.50     25.47 o 
  -2  -2   6      634.22      831.28     67.57 o 
  -1  -2   6      625.29      758.49     32.90 o 
   0  -2   6        4.99       36.13     52.74 o 
   1  -2   6      152.94      173.95     12.54 o 
   2  -2   6      487.70      497.13     49.57 o 
   3  -2   6       74.61       68.54     10.16 o 
   4  -2   6     1010.33     1036.29    102.90 o 
   5  -2   6      129.37      126.20     17.51 o 
   6  -2   6      134.59      137.68     18.08 o 
   7  -2   6      735.24      517.27     33.19 o 
   8  -2   6      378.06      474.15     42.93 o 
   9  -2   6      374.16      390.22     34.93 o 
  -9  -1   6      178.80      197.37     32.90 o 
  -8  -1   6       37.35       48.58     27.87 o 
  -7  -1   6       77.99        1.60     36.29 o 
  -6  -1   6      585.98      577.05     33.00 o 
  -5  -1   6      150.55      157.69     17.79 o 
  -4  -1   6      368.34      297.91     19.21 o 
  -3  -1   6      243.08      250.16     15.79 o 
  -2  -1   6       23.42       30.50     10.55 o 
  -1  -1   6        4.46       -3.48     12.06 o 
   0  -1   6       89.46     -221.13    506.70 o 
   1  -1   6      284.04      252.74     14.83 o 
   2  -1   6     1187.87     1140.53     27.18 o 
   3  -1   6     3199.63     3392.76    144.65 o 
   4  -1   6      216.19      199.13     12.06 o 
   5  -1   6      432.83      411.03     29.00 o 
   6  -1   6       93.90       97.48     17.42 o 
   7  -1   6        4.19       46.60     34.22 o 
   8  -1   6      232.44      279.89     30.31 o 
   9  -1   6      126.01      152.28     31.82 o 
 -10   0   6        0.21        0.61     44.95 o 
  -9   0   6       38.78       51.31     42.60 o 
  -8   0   6      211.07      215.40     27.96 o 
  -7   0   6       29.99       26.12     27.63 o 
  -6   0   6      493.47      544.81     31.87 o 
  -5   0   6        0.47        4.10     21.98 o 
  -4   0   6     1031.92     1136.88     48.13 o 
  -3   0   6      739.33      802.43     21.54 o 
  -2   0   6      162.54      153.17      9.73 o 
  -1   0   6      162.47      152.07      9.56 o 
   0   0   6       27.49     -377.98    377.98 o 
   1   0   6       10.40       14.38     12.32 o 
   2   0   6      727.71      832.20     24.41 o 
   3   0   6       13.96       -1.17     14.34 o 
   4   0   6     1051.09     1006.87     24.03 o 
   5   0   6     2129.23     2146.27     45.85 o 
   6   0   6      435.49      448.21     32.62 o 
   7   0   6      634.55      463.89     42.98 o 
   8   0   6       60.16       59.92     41.28 o 
   9   0   6       45.45      -45.52     45.57 o 
 -10   1   6      200.64      229.52     34.74 o 
  -9   1   6       60.60       39.68     41.80 o 
  -8   1   6       96.91       71.08     25.89 o 
  -7   1   6       39.93        6.03     26.64 o 
  -6   1   6      863.79      847.76     35.68 o 
  -5   1   6      594.13      626.90     31.11 o 
  -4   1   6        1.62      -16.65     20.41 o 
  -3   1   6      143.89      161.87     10.43 o 
  -2   1   6       56.18       54.74      9.33 o 
  -1   1   6     1430.67     1433.50     24.45 o 
   0   1   6     2900.46     2954.02     28.42 o 
   1   1   6     1850.90     2190.89     98.31 o 
   2   1   6      265.25      245.43     15.90 o 
   3   1   6      712.22      723.79     31.96 o 
   4   1   6      104.61      110.19     13.09 o 
   5   1   6       21.70       28.85     24.48 o 
   6   1   6      203.12      232.11     21.28 o 
   7   1   6      328.96      265.34     27.58 o 
   8   1   6        4.43      -41.19     43.07 o 
   9   1   6        7.27       15.06     30.88 o 
 -10   2   6      110.55      124.46     33.89 o 
  -9   2   6        0.05      -19.86     43.35 o 
  -8   2   6      153.71      181.32     26.22 o 
  -7   2   6       15.56       71.88     19.44 o 
  -6   2   6      452.78      448.69     31.49 o 
  -5   2   6      201.86      208.43     18.17 o 
  -4   2   6      528.95      606.41     41.05 o 
  -3   2   6      488.30      485.81     39.26 o 
  -2   2   6      102.41       86.54     10.39 o 
  -1   2   6      107.45      118.63     26.22 o 
   0   2   6       83.10      270.66    141.43 o 
   1   2   6      455.32      492.64     17.93 o 
   2   2   6     2713.28     2946.16     68.30 o 
   3   2   6     2714.90     2884.95     80.07 o 
   4   2   6       10.59       22.45     17.09 o 
   5   2   6      549.24      629.44     33.47 o 
   6   2   6      282.79      241.71     26.45 o 
   7   2   6       46.37       -6.78     41.23 o 
   8   2   6      108.02      129.63     31.11 o 
 -10   3   6        1.55      -10.40     45.80 o 
  -9   3   6      186.73      168.37     31.02 o 
  -8   3   6      672.65      664.23     44.86 o 
  -7   3   6      274.17      106.99     32.81 o 
  -6   3   6       15.81       10.07     25.09 o 
  -5   3   6      315.98      301.87     29.28 o 
  -4   3   6       49.85       66.22     11.59 o 
  -3   3   6      844.05      887.51     32.57 o 
  -2   3   6     2744.18     3045.12    119.80 o 
  -1   3   6       86.79       65.26     17.42 o 
   0   3   6      314.26      271.29    155.78 o 
   1   3   6      295.18      346.48     36.79 o 
   2   3   6        4.44       34.85     13.45 o 
   3   3   6        4.64       49.19     16.38 o 
   4   3   6      109.36      154.96     18.73 o 
   5   3   6      491.39      630.52     33.28 o 
   6   3   6       19.55        8.57     36.67 o 
   7   3   6        0.01      -23.77     41.61 o 
   8   3   6       33.36       25.14     32.43 o 
  -9   4   6       18.80       53.71     43.49 o 
  -8   4   6      115.64       52.30     45.19 o 
  -7   4   6       35.14       16.99     37.85 o 
  -6   4   6      650.33      609.29     34.60 o 
  -5   4   6      351.21      306.91     20.38 o 
  -4   4   6       88.91       75.31     17.60 o 
  -3   4   6       29.21        6.97     24.85 o 
  -2   4   6       11.68       18.09     16.67 o 
  -1   4   6      490.24      492.28     20.99 o 
   0   4   6     2580.87     2491.23     35.87 o 
   1   4   6     1608.69     1639.83     43.82 o 
   2   4   6      916.25      979.04     38.27 o 
   3   4   6      145.96      173.13     18.50 o 
   4   4   6      260.05      346.02     31.21 o 
   5   4   6        0.39      -11.91     36.10 o 
   6   4   6       11.63      -43.12     43.12 o 
   7   4   6        2.83       30.08     30.74 o 
  -9   5   6       33.98      -42.46     50.74 o 
  -8   5   6       42.31       17.42     43.87 o 
  -7   5   6      224.78      201.47     28.34 o 
  -6   5   6        0.19       34.97     34.36 o 
  -5   5   6       80.27       67.69     18.55 o 
  -4   5   6     1480.87     1434.41     41.80 o 
  -3   5   6       57.51      101.06     19.35 o 
  -2   5   6      277.41      247.03     22.83 o 
  -1   5   6       23.53       45.85     20.33 o 
   0   5   6       90.48       89.69     16.09 o 
   1   5   6       25.25       36.57     21.79 o 
   2   5   6       40.63       29.84     28.38 o 
   3   5   6      442.00      478.72     33.99 o 
   4   5   6       75.69       10.03     37.85 o 
   5   5   6        0.17      -10.26     36.72 o 
   6   5   6        1.32       40.72     43.87 o 
   7   5   6        1.03      -42.08     46.74 o 
  -9   6   6       13.01      -16.57     44.95 o 
  -8   6   6      341.14      402.32     33.84 o 
  -7   6   6      138.22      109.68     31.82 o 
  -6   6   6        6.97       10.50     36.90 o 
  -5   6   6        3.88       16.24     35.82 o 
  -4   6   6       25.46       45.71     18.08 o 
  -3   6   6      108.98      117.68     19.91 o 
  -2   6   6      936.93      907.44     41.23 o 
  -1   6   6      525.23      541.65     37.61 o 
   0   6   6     2704.11     2563.58     75.86 o 
   1   6   6        0.68       -5.37     31.02 o 
   2   6   6       20.10        3.25     32.57 o 
   3   6   6      184.39      166.49     28.90 o 
   4   6   6       36.36       72.63     26.08 o 
   5   6   6        8.05      -39.92     46.27 o 
   6   6   6        0.73      -48.48     48.48 o 
  -8   7   6       29.97        4.24     45.80 o 
  -7   7   6       15.68       19.53     45.28 o 
  -6   7   6      498.18      509.93     42.60 o 
  -5   7   6       82.14       56.25     27.16 o 
  -4   7   6      129.81      141.92     26.60 o 
  -3   7   6        0.03       40.91     31.11 o 
  -2   7   6      219.65      240.39     25.37 o 
  -1   7   6      115.08      149.59     26.31 o 
   0   7   6        7.51      -26.71     26.71 o 
   1   7   6      211.77      208.01     26.50 o 
   2   7   6      114.05       93.30     28.34 o 
   3   7   6        8.81        3.72     39.63 o 
   4   7   6       88.70       90.47     34.64 o 
   5   7   6        7.15       37.23     49.14 o 
  -7   8   6       22.66       66.89     45.00 o 
  -6   8   6        2.62      -46.51     46.51 o 
  -5   8   6        0.22       43.92     40.34 o 
  -4   8   6       90.01      135.94     28.15 o 
  -3   8   6      108.05       67.41     29.33 o 
  -2   8   6     2472.15     2314.27     66.23 o 
  -1   8   6       85.26      106.10     28.81 o 
   0   8   6       49.15       59.05     35.14 o 
   1   8   6      512.88      632.83     52.06 o 
   2   8   6      115.50      111.79     26.17 o 
   3   8   6        9.07      -34.41     34.41 o 
  -5   9   6        0.30      -49.90     49.90 o 
  -4   9   6      154.33      147.80     27.25 o 
  -3   9   6      123.21      114.24     26.45 o 
  -2   9   6        0.01       11.01     33.47 o 
  -1   9   6       36.65      -21.89     36.72 o 
   0   9   6       73.72       75.20     17.37 o 
   1   9   6       38.94      104.73     24.76 o 
   0 -10   7        3.13       13.57     27.56 o 
   1 -10   7      122.97      133.64     26.08 o 
   2 -10   7       11.48       35.49     32.67 o 
   3 -10   7        3.38        7.15     34.36 o 
   4 -10   7      153.77      180.14     26.17 o 
  -3  -9   7       66.76       44.06     35.40 o 
  -2  -9   7       21.61       20.62     33.80 o 
  -1  -9   7      296.74      335.62     28.34 o 
   0  -9   7      473.80      500.87     34.06 o 
   1  -9   7      141.20      122.62     30.13 o 
   2  -9   7      223.60      242.42     32.48 o 
   3  -9   7       19.45       42.27     40.39 o 
   4  -9   7       23.60       16.99     40.01 o 
   5  -9   7       50.71       32.81     48.62 o 
   6  -9   7       22.22       39.92     47.68 o 
  -4  -8   7       96.77      114.29     35.07 o 
  -3  -8   7       75.03       51.73     43.59 o 
  -2  -8   7        2.21      -24.29     39.45 o 
  -1  -8   7      207.94      160.37     29.66 o 
   0  -8   7        8.04      -10.70     25.87 o 
   1  -8   7       18.24       24.48     33.51 o 
   2  -8   7      269.94      209.47     26.36 o 
   3  -8   7       44.48       76.07     24.19 o 
   4  -8   7        2.36        4.28     37.99 o 
   5  -8   7       45.61       29.23     27.54 o 
   6  -8   7       47.28       10.59     41.00 o 
   7  -8   7        1.68       66.18     32.20 o 
  -6  -7   7       24.83       46.60     34.08 o 
  -5  -7   7        3.74       19.49     45.66 o 
  -4  -7   7       15.23       13.89     36.72 o 
  -3  -7   7      122.65       41.33     40.58 o 
  -2  -7   7      121.15      100.97     24.24 o 
  -1  -7   7       83.88       40.91     33.42 o 
   0  -7   7      674.78      624.16     29.01 o 
   1  -7   7      220.51      181.60     25.32 o 
   2  -7   7      338.18      270.05     24.67 o 
   3  -7   7       24.51       36.95     23.07 o 
   4  -7   7      231.87      147.29     28.15 o 
   5  -7   7        8.95       33.14     36.53 o 
   6  -7   7       31.06       24.85     38.08 o 
   7  -7   7        8.77       -6.97     43.02 o 
   8  -7   7      172.53      218.27     34.13 o 
  -6  -6   7        4.73      -13.60     43.68 o 
  -5  -6   7      114.86      113.02     27.68 o 
  -4  -6   7        0.07      -35.73     37.42 o 
  -3  -6   7      238.60      216.15     27.30 o 
  -2  -6   7       37.45       13.46     27.63 o 
  -1  -6   7       44.73       27.96     30.27 o 
   0  -6   7      204.79      178.20     16.62 o 
   1  -6   7        4.18      -24.48     31.16 o 
   2  -6   7        8.21       22.31     29.09 o 
   3  -6   7      656.86      624.83     34.88 o 
   4  -6   7      133.01       93.06     19.44 o 
   5  -6   7      268.61      223.31     26.92 o 
   6  -6   7        8.80       42.74     35.16 o 
   7  -6   7        0.64       27.25     28.67 o 
   8  -6   7      218.50      240.25     33.99 o 
   9  -6   7       56.26       65.62     34.03 o 
  -7  -5   7        9.56       55.54     43.59 o 
  -6  -5   7        0.60        2.02     42.36 o 
  -5  -5   7        4.02       12.71     36.10 o 
  -4  -5   7       44.05        1.88     29.09 o 
  -3  -5   7        0.65      -13.79     24.85 o 
  -2  -5   7      744.22      663.66     35.44 o 
  -1  -5   7      435.76      448.07     34.22 o 
   0  -5   7     1229.23     1199.88     28.19 o 
   1  -5   7      490.82      355.72     33.56 o 
   2  -5   7      806.50      851.81     35.59 o 
   3  -5   7       53.43       72.21     18.08 o 
   4  -5   7       28.56       30.93     17.37 o 
   5  -5   7        3.50       14.31     25.42 o 
   6  -5   7      621.03      539.53     42.98 o 
   7  -5   7      119.11      119.42     27.16 o 
   8  -5   7       37.63      -43.78     43.78 o 
   9  -5   7       34.12      -26.41     45.42 o 
  -8  -4   7        7.00      -18.88     45.42 o 
  -7  -4   7       68.24       39.68     44.06 o 
  -6  -4   7        0.31       19.21     35.63 o 
  -5  -4   7      202.73      221.38     21.04 o 
  -4  -4   7        4.16       26.88     24.01 o 
  -3  -4   7       42.59       32.20     23.68 o 
  -2  -4   7       21.31        4.80     25.56 o 
  -1  -4   7       76.43       82.73     24.24 o 
   0  -4   7      119.70      183.40     80.26 o 
   1  -4   7     2289.98     2453.47    107.65 o 
   2  -4   7      263.41      250.94     13.03 o 
   3  -4   7     1508.17     1445.43    114.24 o 
   4  -4   7      223.74      212.43     18.73 o 
   5  -4   7       22.95        6.73     24.57 o 
   6  -4   7      548.80      530.68     33.00 o 
   7  -4   7       27.20       48.91     35.02 o 
   8  -4   7       90.00       91.65     30.27 o 
   9  -4   7      535.95      643.89     53.43 o 
  -8  -3   7       50.90        6.54     43.54 o 
  -7  -3   7      159.97      129.59     29.37 o 
  -6  -3   7      239.18      224.44     26.27 o 
  -5  -3   7       61.01       17.65     27.35 o 
  -4  -3   7      286.98      243.03     19.39 o 
  -3  -3   7      167.09      162.95     13.09 o 
  -2  -3   7     1681.74     1821.98     70.98 o 
  -1  -3   7      786.82      745.66     49.68 o 
   0  -3   7     1262.47     1295.47    132.20 o 
   1  -3   7       27.95       -7.00     26.43 o 
   2  -3   7        8.34        7.41     11.84 o 
   3  -3   7        8.72        0.27     17.56 o 
   4  -3   7     1081.06     1006.58     34.64 o 
   5  -3   7        8.28      -25.37     25.37 o 
   6  -3   7       44.30        3.53     25.37 o 
   7  -3   7       76.13       13.04     36.25 o 
   8  -3   7        8.27       45.05     39.59 o 
   9  -3   7      427.20      427.08     35.30 o 
  -9  -2   7        7.48       88.54     31.68 o 
  -8  -2   7        1.14      -15.53     28.71 o 
  -7  -2   7      141.22       80.21     26.78 o 
  -6  -2   7       21.62        5.18     24.81 o 
  -5  -2   7       15.13       26.88     16.90 o 
  -4  -2   7       23.98        8.85     23.02 o 
  -3  -2   7      329.46      363.22     18.31 o 
  -2  -2   7      535.99      456.18     25.51 o 
  -1  -2   7     2878.20     3598.30    145.24 o 
   0  -2   7      550.59      581.84     19.90 o 
   1  -2   7     2807.95     3038.26    113.21 o 
   2  -2   7      778.62      815.28     30.43 o 
   3  -2   7        5.28       -4.40     17.65 o 
   4  -2   7      724.54      709.90     22.78 o 
   5  -2   7        0.48      -16.38     24.85 o 
   6  -2   7      196.37      187.16     19.96 o 
   7  -2   7      770.67      664.41     42.27 o 
   8  -2   7      363.16      362.40     32.67 o 
   9  -2   7      128.93       56.82     45.38 o 
  -9  -1   7      214.70      202.64     34.13 o 
  -8  -1   7       84.86       37.75     41.47 o 
  -7  -1   7       76.61       50.60     35.73 o 
  -6  -1   7       33.78       29.33     17.65 o 
  -5  -1   7        0.88        1.32     23.96 o 
  -4  -1   7      930.80      968.19     40.08 o 
  -3  -1   7      142.21      118.06     11.00 o 
  -2  -1   7      566.77      693.42     27.61 o 
  -1  -1   7       20.84       35.61      9.39 o 
   0  -1   7       32.72       75.43     20.59 o 
   1  -1   7      102.82      101.63      9.91 o 
   2  -1   7     1284.74     1435.61     90.52 o 
   3  -1   7      491.96      597.38     19.50 o 
   4  -1   7        0.00      -15.70     16.41 o 
   5  -1   7       71.64       57.19     17.32 o 
   6  -1   7       28.28       30.13     26.22 o 
   7  -1   7     1239.43     1074.83     50.13 o 
   8  -1   7        2.15      -42.27     42.27 o 
   9  -1   7       92.59       47.73     46.37 o 
  -9   0   7       75.23      120.22     30.60 o 
  -8   0   7       54.04       25.80     39.49 o 
  -7   0   7        2.24      -34.13     34.13 o 
  -6   0   7       39.12       34.46     25.89 o 
  -5   0   7      238.28      225.43     18.40 o 
  -4   0   7      906.11      800.65     21.83 o 
  -3   0   7     1209.34     1398.45     23.96 o 
  -2   0   7      935.20     1010.13     20.94 o 
  -1   0   7     1561.21     1743.62     24.44 o 
   0   0   7      581.23      586.31     25.18 o 
   1   0   7      695.64      829.11     53.80 o 
   2   0   7      503.85      564.85     18.77 o 
   3   0   7        8.86       13.20     21.28 o 
   4   0   7      134.78      138.25     17.28 o 
   5   0   7      365.45      345.98     29.47 o 
   6   0   7     2493.51     2610.63     56.53 o 
   7   0   7      263.14      232.16     27.49 o 
   8   0   7       61.27       28.76     43.26 o 
   9   0   7       77.23       59.17     46.79 o 
 -10   1   7        5.57       -4.05     46.93 o 
  -9   1   7       13.61       23.35     41.71 o 
  -8   1   7        0.01       15.63     37.05 o 
  -7   1   7       19.22       10.40     34.93 o 
  -6   1   7      196.16      207.35     19.16 o 
  -5   1   7       62.42       73.95     16.80 o 
  -4   1   7        4.48       -3.13     15.21 o 
  -3   1   7      193.65      228.02     13.41 o 
  -2   1   7      188.01      206.15     20.83 o 
  -1   1   7      481.41      498.74     17.54 o 
   0   1   7      790.19      963.59     21.44 o 
   1   1   7     2060.62     2440.72     75.22 o 
   2   1   7      286.98      281.41     17.89 o 
   3   1   7       37.85       63.19     11.44 o 
   4   1   7       24.18       25.14     16.48 o 
   5   1   7     2671.38     2949.07     55.87 o 
   6   1   7       10.76       42.32     23.68 o 
   7   1   7       48.93       31.35     36.10 o 
   8   1   7        4.43        7.06     44.20 o 
   9   1   7       73.45      107.79     32.57 o 
 -10   2   7       37.85      -34.79     45.14 o 
  -9   2   7        0.09       40.06     43.02 o 
  -8   2   7        5.39       47.92     27.54 o 
  -7   2   7       23.23      -35.07     35.07 o 
  -6   2   7      592.63      515.06     32.67 o 
  -5   2   7      252.79      325.22     27.82 o 
  -4   2   7      715.65      853.96     61.24 o 
  -3   2   7      197.90      204.57     12.03 o 
  -2   2   7        1.55       -7.27     23.96 o 
  -1   2   7     2427.18     2755.97    125.49 o 
   0   2   7      134.86       76.07     47.61 o 
   1   2   7       38.62       34.30     12.21 o 
   2   2   7        1.07       -7.88     27.94 o 
   3   2   7        0.21        7.48     21.46 o 
   4   2   7     6677.13     7288.17     80.73 o 
   5   2   7      373.89      386.08     32.57 o 
   6   2   7        3.25       29.51     33.89 o 
   7   2   7      294.83      312.74     32.48 o 
   8   2   7      292.98      311.10     34.13 o 
  -9   3   7        0.22       -5.60     44.62 o 
  -8   3   7        1.43       33.94     41.28 o 
  -7   3   7      256.55      302.86     27.35 o 
  -6   3   7       86.83      120.13     19.21 o 
  -5   3   7      209.77      206.78     18.50 o 
  -4   3   7      265.43      284.17     26.74 o 
  -3   3   7      667.82      723.80     53.05 o 
  -2   3   7      107.26      117.90     12.47 o 
  -1   3   7     1513.47     1714.55     28.21 o 
   0   3   7      887.73     1142.95    251.67 o 
   1   3   7       69.91       81.67     30.41 o 
   2   3   7        0.77       16.66     26.45 o 
   3   3   7     3745.93     4276.40     63.31 o 
   4   3   7       20.40        9.08     26.83 o 
   5   3   7        3.65       40.01     36.15 o 
   6   3   7       86.67      131.05     29.33 o 
   7   3   7      285.93      277.06     33.23 o 
   8   3   7       98.82       86.28     33.37 o 
  -9   4   7       13.12       55.87     44.34 o 
  -8   4   7      193.24      209.19     30.60 o 
  -7   4   7       42.79      -39.45     39.78 o 
  -6   4   7      177.78      178.35     21.46 o 
  -5   4   7        0.01      -17.28     25.56 o 
  -4   4   7      251.78      271.04     20.62 o 
  -3   4   7     2589.14     2669.56     51.64 o 
  -2   4   7       13.50       -2.35     28.20 o 
  -1   4   7      336.73      350.16     31.26 o 
   0   4   7      293.64      291.42     22.45 o 
   1   4   7      224.72      262.85     23.11 o 
   2   4   7     7169.43     8016.17     85.53 o 
   3   4   7      307.39      359.63     32.43 o 
   4   4   7       79.74        6.21     37.23 o 
   5   4   7      638.71      630.52     47.21 o 
   6   4   7      510.15      516.99     35.87 o 
   7   4   7        4.16       53.76     44.91 o 
  -9   5   7      186.88      162.07     34.22 o 
  -8   5   7       85.50       42.32     32.39 o 
  -7   5   7       79.28      139.28     29.18 o 
  -6   5   7      165.99      174.68     27.02 o 
  -5   5   7      338.89      353.22     30.31 o 
  -4   5   7        9.59       52.25     18.12 o 
  -3   5   7      379.18      312.51     30.55 o 
  -2   5   7      685.81      676.09     37.33 o 
  -1   5   7      188.61      185.74     23.58 o 
   0   5   7       18.37       30.33     22.71 o 
   1   5   7     3020.57     3094.85     61.48 o 
   2   5   7        6.93      -29.00     29.00 o 
   3   5   7       11.08      -16.76     38.13 o 
   4   5   7      129.82      182.03     27.02 o 
   5   5   7      510.91      492.13     47.07 o 
   6   5   7      149.66      197.28     35.44 o 
  -8   6   7        0.67        5.46     46.27 o 
  -7   6   7       16.02       62.98     44.01 o 
  -6   6   7      331.01      382.88     29.28 o 
  -5   6   7     1354.41     1269.89     51.68 o 
  -4   6   7        6.93       35.73     24.85 o 
  -3   6   7      459.01      425.81     34.60 o 
  -2   6   7      518.71      451.46     39.49 o 
  -1   6   7      368.34      300.03     26.50 o 
   0   6   7     3017.32     2991.17     45.33 o 
   1   6   7      170.06      196.34     24.48 o 
   2   6   7      221.00      238.18     26.17 o 
   3   6   7      693.98      636.78     47.45 o 
   4   6   7      383.12      401.33     32.01 o 
   5   6   7       73.75       91.13     33.89 o 
  -8   7   7       63.51       66.23     45.99 o 
  -7   7   7       54.94       57.19     46.51 o 
  -6   7   7       48.35       93.01     28.48 o 
  -5   7   7       43.38       54.46     37.89 o 
  -4   7   7      229.91      230.65     29.56 o 
  -3   7   7      212.87      207.11     25.61 o 
  -2   7   7       41.33      -19.21     36.57 o 
  -1   7   7     1444.78     1316.16     52.06 o 
   0   7   7        0.29      -11.14     50.58 o 
   1   7   7       36.21       21.61     39.87 o 
   2   7   7       36.33       55.36     40.34 o 
   3   7   7      384.67      508.47     44.76 o 
   4   7   7      128.18      144.51     35.30 o 
  -6   8   7       16.17      -40.95     49.94 o 
  -5   8   7      261.39      250.89     36.01 o 
  -4   8   7      250.45      226.98     31.30 o 
  -3   8   7      219.47      227.83     30.78 o 
  -2   8   7      393.14      321.69     34.32 o 
  -1   8   7       93.99        2.45     41.80 o 
   0   8   7      151.75      173.80     40.65 o 
   1   8   7      345.38      361.32     28.85 o 
   2   8   7      101.61       96.45     26.92 o 
  -4   9   7       21.96       44.39     24.48 o 
  -3   9   7      431.71      427.13     42.46 o 
  -2   9   7        3.11      -30.78     34.74 o 
  -1   9   7       21.75       -5.70     36.29 o 
   0   9   7        1.95        4.70     24.21 o 
   1 -10   8       16.40      -24.38     37.00 o 
   2 -10   8       16.31       -9.08     34.74 o 
   3 -10   8       25.53       11.91     35.16 o 
  -2  -9   8       21.74       -4.05     36.72 o 
  -1  -9   8       23.55      -16.05     33.28 o 
   0  -9   8      165.25      149.85     18.65 o 
   1  -9   8       15.78        0.61     42.22 o 
   2  -9   8      432.95      455.46     34.32 o 
   4  -9   8        7.22        3.58     35.26 o 
   5  -9   8       39.88       25.70     50.37 o 
   6  -9   8       34.01      -50.08     50.08 o 
  -4  -8   8        1.22      -22.69     48.25 o 
  -3  -8   8        5.11       44.86     31.73 o 
  -2  -8   8      189.38      172.71     30.60 o 
  -1  -8   8      102.32       75.55     29.51 o 
   0  -8   8      127.55      138.52     19.87 o 
   1  -8   8      123.15      111.75     27.49 o 
   2  -8   8        2.86      -29.28     38.36 o 
   3  -8   8      122.49       66.18     29.23 o 
   4  -8   8      205.21      210.97     29.18 o 
   5  -8   8     1071.18     1056.80     52.48 o 
   6  -8   8       26.89       32.86     45.85 o 
   7  -8   8      152.65      192.29     33.94 o 
  -5  -7   8      447.87      461.77     37.99 o 
  -4  -7   8        0.00       14.78     40.29 o 
  -3  -7   8       88.78       52.67     39.02 o 
  -2  -7   8      230.52      244.54     26.88 o 
  -1  -7   8       38.30       36.81     34.03 o 
   0  -7   8      297.20      361.20     19.88 o 
   1  -7   8      421.69      514.21     39.35 o 
   2  -7   8        8.98      -11.30     32.90 o 
   3  -7   8       50.14       -6.07     33.80 o 
   4  -7   8        7.94       45.85     25.61 o 
   5  -7   8        0.83      -21.51     35.96 o 
   6  -7   8       43.99       57.85     40.95 o 
   7  -7   8      152.10       85.81     33.14 o 
   8  -7   8        7.57        2.12     47.07 o 
  -6  -6   8       30.45       32.76     46.51 o 
  -5  -6   8       10.41       44.58     39.16 o 
  -4  -6   8      285.65      240.16     28.90 o 
  -3  -6   8      137.45      176.85     26.97 o 
  -2  -6   8      320.22      282.95     23.39 o 
  -1  -6   8      222.12      223.87     23.58 o 
   0  -6   8       11.31       -2.85     23.77 o 
   1  -6   8      277.06      305.92     24.34 o 
   2  -6   8      265.34      235.17     23.54 o 
   3  -6   8     1325.44     1167.56     42.65 o 
   4  -6   8        0.01      -26.88     26.88 o 
   5  -6   8      272.95      213.37     27.58 o 
   6  -6   8       91.42      151.29     26.78 o 
   7  -6   8       63.73      -13.60     45.80 o 
   8  -6   8       34.72       44.58     31.26 o 
  -7  -5   8      179.11       89.39     33.84 o 
  -6  -5   8       54.82      123.47     30.36 o 
  -5  -5   8      124.45       73.15     28.43 o 
  -4  -5   8       21.82      -14.64     35.82 o 
  -3  -5   8        3.36        4.47     23.25 o 
  -2  -5   8       17.48       34.27     18.83 o 
  -1  -5   8       80.57       84.59     22.41 o 
   0  -5   8        0.24      -21.64     28.48 o 
   1  -5   8       11.20       17.79     29.14 o 
   2  -5   8       58.67       52.63     20.85 o 
   3  -5   8      195.29      196.43     20.10 o 
   4  -5   8       20.81      -20.81     27.21 o 
   5  -5   8      182.94      156.80     19.68 o 
   6  -5   8        0.91        0.61     36.72 o 
   7  -5   8        8.96      -12.47     41.71 o 
   8  -5   8       15.46       24.85     42.55 o 
   9  -5   8       43.66       71.03     32.39 o 
  -8  -4   8      108.03      159.90     33.28 o 
  -7  -4   8       24.48       48.95     30.55 o 
  -6  -4   8      286.03      308.69     30.97 o 
  -5  -4   8       48.54      -10.73     36.57 o 
  -4  -4   8      248.56      230.79     19.86 o 
  -3  -4   8      136.41      123.70     18.31 o 
  -2  -4   8        0.21      -27.16     27.16 o 
  -1  -4   8      151.61      189.60     20.85 o 
   0  -4   8      133.84      119.62     14.65 o 
   1  -4   8      490.17      475.02     32.06 o 
   2  -4   8      160.65      149.64     20.43 o 
   3  -4   8      121.02       92.59     18.97 o 
   4  -4   8       27.28        9.51     24.81 o 
   5  -4   8      651.99      668.70     34.36 o 
   6  -4   8       43.03      110.43     24.34 o 
   7  -4   8        1.68       -8.61     37.85 o 
   8  -4   8       19.04       56.25     41.00 o 
   9  -4   8       48.54       41.19     45.47 o 
  -8  -3   8      131.73      138.34     32.24 o 
  -7  -3   8       74.65       90.52     29.75 o 
  -6  -3   8      163.21       89.44     26.88 o 
  -5  -3   8       62.23       32.90     19.35 o 
  -4  -3   8       61.44       57.33     17.46 o 
  -3  -3   8       14.11       -4.90     23.91 o 
  -2  -3   8        3.59       30.47     19.53 o 
  -1  -3   8      436.95      448.82     29.96 o 
   0  -3   8      532.88      894.71    311.05 o 
   1  -3   8     1140.30     1258.41     25.37 o 
   2  -3   8       37.45       34.21     11.97 o 
   3  -3   8      159.88      131.89     17.09 o 
   4  -3   8        0.07      -20.38     22.88 o 
   5  -3   8       39.28       25.94     25.18 o 
   6  -3   8      144.81      166.07     19.06 o 
   7  -3   8      117.29       89.58     25.80 o 
   8  -3   8       34.74       88.97     28.20 o 
   9  -3   8      117.78      136.88     32.90 o 
  -9  -2   8       24.67       -6.50     47.26 o 
  -8  -2   8      169.07      113.25     32.29 o 
  -7  -2   8        0.70       50.08     35.44 o 
  -6  -2   8       21.42       44.53     33.89 o 
  -5  -2   8        5.06       25.18     23.49 o 
  -4  -2   8       72.86       67.36     17.70 o 
  -3  -2   8       35.85       28.70     16.38 o 
  -2  -2   8        0.94      -15.52     15.59 o 
  -1  -2   8       14.90        3.43     14.86 o 
   0  -2   8      748.97      780.50    111.51 o 
   1  -2   8       21.40      -24.88     37.23 o 
   2  -2   8      147.12      148.64     12.09 o 
   3  -2   8     2496.72     2648.20    125.77 o 
   4  -2   8      558.45      584.72     30.41 o 
   5  -2   8        4.34       -3.72     25.28 o 
   6  -2   8        6.74        8.52     26.12 o 
   7  -2   8        1.39       33.04     24.95 o 
   8  -2   8      728.96      733.28     50.88 o 
   9  -2   8       36.80       61.29     32.06 o 
  -9  -1   8       15.79       29.23     30.46 o 
  -8  -1   8      489.39      378.88     33.89 o 
  -7  -1   8      229.65      241.05     26.60 o 
  -6  -1   8      138.98      135.10     19.86 o 
  -5  -1   8       18.97       41.61     16.90 o 
  -4  -1   8        1.94        5.32     22.36 o 
  -3  -1   8      692.97      787.21     36.17 o 
  -2  -1   8     1023.09     1135.77     92.54 o 
  -1  -1   8     2309.64     2707.84     72.21 o 
   0  -1   8       98.16       74.72     11.89 o 
   1  -1   8      133.49      123.93     12.50 o 
   2  -1   8        4.12       -4.87     15.46 o 
   3  -1   8        4.56      -16.56     16.56 o 
   4  -1   8      443.52      424.40     29.00 o 
   5  -1   8      262.57      275.32     20.15 o 
   6  -1   8      123.10      117.25     20.15 o 
   7  -1   8       56.41       51.31     26.08 o 
   8  -1   8      125.98      153.59     31.49 o 
   9  -1   8       25.83        8.52     46.04 o 
  -9   0   8        4.96       -6.45     43.45 o 
  -8   0   8       29.51       29.51     42.18 o 
  -7   0   8       26.77       12.80     36.72 o 
  -6   0   8      179.54      200.85     19.96 o 
  -5   0   8      536.02      565.99     31.58 o 
  -4   0   8      128.46      129.35     17.32 o 
  -3   0   8      328.47      339.33     25.63 o 
  -2   0   8      652.33      725.83     20.77 o 
  -1   0   8      234.37      230.27     52.16 o 
   0   0   8     1167.33     1295.70     57.24 o 
   1   0   8     4081.61     4592.59    144.86 o 
   2   0   8     1117.26     1202.06     32.36 o 
   3   0   8      247.35      265.21     15.83 o 
   4   0   8       28.69        4.28     24.15 o 
   5   0   8       13.65       11.72     25.37 o 
   6   0   8      798.52      599.17     42.84 o 
   7   0   8       76.14        1.08     37.33 o 
   8   0   8       13.21       55.31     40.72 o 
   9   0   8       28.82      -40.48     47.82 o 
  -9   1   8      191.43      276.59     33.94 o 
  -8   1   8       90.64       48.30     41.66 o 
  -7   1   8        6.74      -16.66     36.20 o 
  -6   1   8        0.14       15.06     24.76 o 
  -5   1   8      216.43      199.16     19.63 o 
  -4   1   8      643.77      756.06     31.35 o 
  -3   1   8     1785.39     1860.82     37.42 o 
  -2   1   8       75.61       65.70     11.12 o 
  -1   1   8       75.15       69.35     10.77 o 
   0   1   8        0.05      -10.26     27.98 o 
   1   1   8      168.95      178.97     12.83 o 
   2   1   8      474.70      476.83     20.45 o 
   3   1   8      521.21      585.66     31.07 o 
   4   1   8      149.17      149.97     18.83 o 
   5   1   8        3.53        8.90     24.62 o 
   6   1   8       37.15       45.47     25.14 o 
   7   1   8       33.06      -42.65     42.65 o 
   8   1   8       53.82       34.27     44.72 o 
  -9   2   8       44.78        0.71     45.19 o 
  -8   2   8      164.87      178.45     30.36 o 
  -7   2   8      636.93      596.77     43.96 o 
  -6   2   8      263.23      263.36     20.52 o 
  -5   2   8      221.90      256.16     19.82 o 
  -4   2   8       44.64       36.39     25.28 o 
  -3   2   8      136.19      170.75     12.81 o 
  -2   2   8     1368.74     1556.55     27.41 o 
  -1   2   8     2346.38     2454.99     41.82 o 
   0   2   8      629.42      652.29     23.08 o 
   1   2   8      847.55      925.04     34.29 o 
   2   2   8      266.20      309.87     28.81 o 
   3   2   8        2.87       -4.10     22.78 o 
   4   2   8      104.07       95.93     18.83 o 
   5   2   8       47.88        8.43     35.59 o 
   6   2   8        1.47      -16.99     36.39 o 
   7   2   8      135.46      183.48     31.73 o 
   8   2   8        6.90      -46.51     46.51 o 
  -9   3   8       41.35      138.95     32.71 o 
  -8   3   8        0.59       43.96     41.28 o 
  -7   3   8        0.85       -5.37     36.81 o 
  -6   3   8      160.14      160.98     20.71 o 
  -5   3   8      629.91      691.06     34.79 o 
  -4   3   8       26.07       28.05     24.34 o 
  -3   3   8       12.37       23.39     24.85 o 
  -2   3   8       18.03       26.03     27.30 o 
  -1   3   8      561.05      583.48     42.08 o 
   0   3   8       77.44       29.29    239.38 o 
   1   3   8      592.56      650.43     36.01 o 
   2   3   8       36.03       35.02     26.50 o 
   3   3   8       20.13        8.43     24.48 o 
   4   3   8       28.00       27.21     25.84 o 
   5   3   8       17.76       80.59     25.32 o 
   6   3   8        0.19      -43.73     43.73 o 
   7   3   8       78.92       54.23     45.00 o 
  -9   4   8      263.78      254.00     35.16 o 
  -8   4   8      136.09       96.78     32.57 o 
  -7   4   8       43.23       60.86     40.67 o 
  -6   4   8       75.76       38.46     36.67 o 
  -5   4   8       12.86      -12.24     26.27 o 
  -4   4   8      483.85      484.08     32.39 o 
  -3   4   8      332.15      341.79     31.54 o 
  -2   4   8       38.43       43.49     29.75 o 
  -1   4   8      840.31      753.85     40.15 o 
   0   4   8      333.43      360.68     74.70 o 
   1   4   8       30.79       59.40     21.51 o 
   2   4   8      360.95      390.18     34.41 o 
   3   4   8        0.76       16.15     26.12 o 
   4   4   8        8.44       24.67     36.86 o 
   5   4   8      230.48      195.25     28.24 o 
   6   4   8        5.19       35.35     45.19 o 
   7   4   8       70.39       40.01     46.55 o 
  -9   5   8       37.75       45.80     46.74 o 
  -8   5   8       10.56      -28.62     45.47 o 
  -7   5   8      152.08      200.62     32.06 o 
  -6   5   8       21.51       34.36     36.25 o 
  -5   5   8        0.86      -15.11     36.39 o 
  -4   5   8       22.48       -9.18     25.51 o 
  -3   5   8      440.87      369.37     33.33 o 
  -2   5   8       27.97       21.23     30.46 o 
  -1   5   8      255.20      263.27     24.19 o 
   0   5   8       18.33       -3.06     22.73 o 
   1   5   8       82.13       98.33     23.16 o 
   2   5   8      223.93      208.57     24.48 o 
   3   5   8        3.03      -37.75     37.75 o 
   4   5   8      125.50      139.99     28.01 o 
   5   5   8        1.21      -25.51     40.81 o 
   6   5   8        3.33       37.66     32.76 o 
  -8   6   8      153.65      159.95     34.03 o 
  -7   6   8        8.20       33.84     44.39 o 
  -6   6   8       38.88       21.23     38.69 o 
  -5   6   8       12.69      -38.69     38.69 o 
  -4   6   8       46.17       48.67     37.37 o 
  -3   6   8      414.64      370.83     27.58 o 
  -2   6   8       76.25       78.37     23.96 o 
  -1   6   8      156.60      165.36     25.18 o 
   0   6   8     1256.00     1193.69     37.21 o 
   1   6   8       22.65      -28.43     34.64 o 
   2   6   8        0.01      -22.59     40.29 o 
   3   6   8      163.65      135.80     29.56 o 
   4   6   8       52.44        4.85     50.65 o 
   5   6   8       40.42       -1.79     48.48 o 
  -7   7   8        3.62      -49.05     49.05 o 
  -6   7   8        7.11      -48.67     48.67 o 
  -5   7   8      176.82      160.33     28.57 o 
  -4   7   8      127.54       95.93     28.15 o 
  -3   7   8       25.32       49.24     27.40 o 
  -2   7   8      136.51      162.16     29.51 o 
  -1   7   8      106.99      140.56     27.49 o 
   0   7   8      260.74      276.49     22.59 o 
   1   7   8        2.95      -20.19     43.26 o 
   2   7   8      343.03      353.46     33.51 o 
   3   7   8      113.54      138.95     25.75 o 
   4   7   8        8.57        5.93     49.85 o 
  -6   8   8       76.38       71.93     34.50 o 
  -5   8   8      129.43      103.60     34.88 o 
  -4   8   8        2.04       -7.67     33.56 o 
  -3   8   8      233.27      282.29     26.55 o 
  -2   8   8      978.41      872.28     54.93 o 
  -1   8   8       24.03       26.27     34.36 o 
   0   8   8       18.30       10.97     22.84 o 
   1   8   8       52.54       83.13     25.28 o 
   2   8   8       76.94      149.97     26.74 o 
  -3   9   8       92.95       50.18     38.17 o 
  -2   9   8      125.49      159.10     25.51 o 
  -2  -9   9      165.75      204.34     27.87 o 
  -1  -9   9       86.27       44.29     36.48 o 
   0  -9   9      101.81       98.93     18.66 o 
   1  -9   9       49.68       38.41     33.51 o 
   2  -9   9       38.41       42.32     34.03 o 
   3  -9   9       34.77       16.38     33.23 o 
   4  -9   9       40.93       45.57     34.08 o 
   5  -9   9        6.72      -27.82     49.10 o 
  -4  -8   9      109.32      122.57     37.00 o 
  -3  -8   9      135.84      173.93     27.07 o 
  -2  -8   9       48.88       -9.93     44.11 o 
  -1  -8   9       11.89      -16.85     42.46 o 
   0  -8   9       11.83       70.54     18.75 o 
   1  -8   9      116.20      108.88     28.67 o 
   2  -8   9       80.55       52.06     41.28 o 
   3  -8   9        8.84       69.81     26.83 o 
   4  -8   9        8.98       31.02     40.06 o 
   5  -8   9       60.01       55.07     48.67 o 
   6  -8   9      539.08      485.31     39.26 o 
  -5  -7   9      256.43      282.33     36.25 o 
  -4  -7   9      416.77      392.43     37.42 o 
  -3  -7   9      289.41      262.89     30.97 o 
  -2  -7   9      452.54      361.79     34.50 o 
  -1  -7   9      162.16      158.40     26.22 o 
   0  -7   9      275.65      248.10     21.42 o 
   1  -7   9      192.76      150.96     26.69 o 
   2  -7   9      121.21      119.00     24.05 o 
   3  -7   9        6.99      -12.80     34.22 o 
   4  -7   9       23.85        1.46     38.69 o 
   5  -7   9       84.55       92.54     27.25 o 
   6  -7   9      244.16      211.12     31.40 o 
   7  -7   9        4.18      -21.14     46.13 o 
  -6  -6   9      104.71      111.18     34.64 o 
  -5  -6   9       23.72       39.87     38.60 o 
  -4  -6   9       18.52       44.72     36.62 o 
  -3  -6   9      141.93      118.90     28.34 o 
  -2  -6   9      111.30      142.86     23.11 o 
  -1  -6   9      819.04      718.22     41.71 o 
   0  -6   9       63.42       81.49     71.85 o 
   1  -6   9      230.42      197.46     25.37 o 
   2  -6   9       94.43      111.65     21.23 o 
   3  -6   9      575.45      598.75     35.59 o 
   4  -6   9     1187.37     1021.31     47.26 o 
   5  -6   9       91.34      111.84     27.44 o 
   6  -6   9        3.38      -39.63     39.63 o 
   7  -6   9      354.89      348.09     35.63 o 
   8  -6   9      240.70      236.25     35.96 o 
  -7  -5   9      488.44      575.54     51.83 o 
  -6  -5   9      415.88      467.14     34.03 o 
  -5  -5   9      375.17      316.56     30.31 o 
  -4  -5   9      834.08      805.02     46.32 o 
  -3  -5   9      320.20      395.31     33.23 o 
  -2  -5   9      390.71      393.33     24.05 o 
  -1  -5   9      160.85      134.01     22.97 o 
   0  -5   9      194.39      202.09     16.71 o 
   1  -5   9       18.75       24.85     30.46 o 
   2  -5   9       67.50       90.14     21.04 o 
   3  -5   9      244.22      253.90     21.04 o 
   4  -5   9      178.27      151.95     20.52 o 
   5  -5   9       15.63        8.05     35.49 o 
   6  -5   9      243.86      190.55     28.15 o 
   7  -5   9       53.94       56.06     31.07 o 
   8  -5   9        2.21      -45.61     45.61 o 
  -7  -4   9        0.05       24.52     44.81 o 
  -6  -4   9        0.25      -11.81     42.84 o 
  -5  -4   9      250.27      235.22     27.87 o 
  -4  -4   9      508.13      585.85     34.88 o 
  -3  -4   9     1689.76     1710.67     46.98 o 
  -2  -4   9        1.73       28.57     27.44 o 
  -1  -4   9     1160.50     1274.88     44.20 o 
   0  -4   9      269.67      258.59     21.35 o 
   1  -4   9      925.22      939.78     39.59 o 
   2  -4   9     1118.22     1082.46     40.95 o 
   3  -4   9       20.28       37.28     18.22 o 
   4  -4   9       13.21       -0.19     25.75 o 
   5  -4   9      685.11      714.69     36.29 o 
   6  -4   9      311.40      261.43     28.48 o 
   7  -4   9        1.55      -43.68     43.68 o 
   8  -4   9       45.63       51.97     31.54 o 
  -8  -3   9      147.53      150.58     32.57 o 
  -7  -3   9      231.98      257.81     31.68 o 
  -6  -3   9      589.37      547.11     45.99 o 
  -5  -3   9      317.38      270.80     27.73 o 
  -4  -3   9      207.14      173.41     20.19 o 
  -3  -3   9        2.98       17.98     23.16 o 
  -2  -3   9      149.80      160.33     20.85 o 
  -1  -3   9      129.65      164.33     21.14 o 
   0  -3   9      195.78      146.20    147.97 o 
   1  -3   9      418.96      421.54     31.58 o 
   2  -3   9       54.14       18.55     27.77 o 
   3  -3   9        0.29       24.57     24.48 o 
   4  -3   9      215.98      231.31     19.25 o 
   5  -3   9      149.64      139.28     19.91 o 
   6  -3   9        2.09      -37.19     37.19 o 
   7  -3   9       37.00       28.01     43.02 o 
   8  -3   9       69.07      104.83     30.88 o 
   9  -3   9        6.75       20.76     44.29 o 
  -8  -2   9       26.26       27.49     43.26 o 
  -7  -2   9      153.92      151.48     30.93 o 
  -6  -2   9      494.03      418.61     29.42 o 
  -5  -2   9     1449.75     1419.82     44.48 o 
  -4  -2   9       44.90       45.28     17.89 o 
  -3  -2   9     1929.11     2178.23     47.78 o 
  -2  -2   9      406.95      485.55     21.35 o 
  -1  -2   9      186.36      212.09     13.52 o 
   0  -2   9       70.88       55.84     15.95 o 
   1  -2   9        0.08       -7.51     25.02 o 
   2  -2   9       57.52       72.15     19.93 o 
   3  -2   9      678.77      624.12     32.62 o 
   4  -2   9       52.04       61.71     17.93 o 
   5  -2   9      238.04      228.16     20.29 o 
   6  -2   9      371.08      356.24     27.91 o 
   7  -2   9       15.63      -31.21     40.34 o 
   8  -2   9       42.92      -17.65     45.75 o 
   9  -2   9       77.31       70.56     32.76 o 
  -9  -1   9       69.73       41.42     45.38 o 
  -8  -1   9      126.05       48.62     46.51 o 
  -7  -1   9      121.26      101.34     26.92 o 
  -6  -1   9       45.60       66.98     24.34 o 
  -5  -1   9      279.96      261.81     21.37 o 
  -4  -1   9       29.99       37.85     16.85 o 
  -3  -1   9      351.68      353.04     28.95 o 
  -2  -1   9      364.19      343.42     23.79 o 
  -1  -1   9      427.88      451.69     25.04 o 
   0  -1   9        2.85        5.75     17.48 o 
   1  -1   9       42.60       35.92     13.92 o 
   2  -1   9        0.01      -16.94     16.94 o 
   3  -1   9      208.24      224.67     18.83 o 
   4  -1   9        1.52       44.34     16.33 o 
   5  -1   9       66.89      119.51     18.40 o 
   6  -1   9       46.24       49.85     34.88 o 
   7  -1   9        4.97       22.50     41.14 o 
   8  -1   9      422.47      464.45     36.90 o 
  -9   0   9       33.80      -47.35     47.45 o 
  -8   0   9      135.02       60.53     43.87 o 
  -7   0   9      563.78      492.79     44.15 o 
  -6   0   9      126.63      114.90     24.71 o 
  -5   0   9     1151.52     1272.39     41.71 o 
  -4   0   9      237.06      218.84     19.53 o 
  -3   0   9      183.73      200.29     18.22 o 
  -2   0   9      820.43      866.58     30.15 o 
  -1   0   9        0.74        2.73     18.45 o 
   0   0   9        1.59      -17.71     17.71 o 
   1   0   9      190.59      115.03     46.72 o 
   2   0   9      161.68      153.71     13.35 o 
   3   0   9      808.14      741.80     34.97 o 
   4   0   9     1070.98     1129.76     39.92 o 
   5   0   9        8.45      -26.03     26.03 o 
   6   0   9       10.97      -29.75     36.15 o 
   7   0   9      185.41      187.44     31.73 o 
   8   0   9       19.52       35.54     30.93 o 
  -9   1   9       10.16       28.53     45.38 o 
  -8   1   9        2.70        8.94     42.55 o 
  -7   1   9      400.43      419.92     41.00 o 
  -6   1   9        0.28       13.23     25.14 o 
  -5   1   9      307.96      363.96     29.56 o 
  -4   1   9      347.31      379.40     29.75 o 
  -3   1   9      287.30      289.72     27.82 o 
  -2   1   9       15.01       22.78     11.97 o 
  -1   1   9      131.71      112.75     12.90 o 
   0   1   9      458.31      313.57     75.17 o 
   1   1   9       75.52       69.85     12.32 o 
   2   1   9        7.87       20.90     26.74 o 
   3   1   9       56.93       82.85     17.46 o 
   4   1   9        2.67      -17.28     25.32 o 
   5   1   9      126.88       49.75     26.36 o 
   6   1   9     1271.01     1058.40     51.26 o 
   7   1   9      208.91      248.02     31.96 o 
   8   1   9      125.22      139.19     33.51 o 
  -9   2   9      113.38       71.88     48.58 o 
  -8   2   9      126.78      130.25     30.41 o 
  -7   2   9      266.04      245.05     29.09 o 
  -6   2   9       15.55      -15.25     34.46 o 
  -5   2   9      743.29      753.57     36.34 o 
  -4   2   9     1982.21     2037.91     48.06 o 
  -3   2   9       27.55       28.76     24.95 o 
  -2   2   9      127.14      147.52     20.52 o 
  -1   2   9        6.60      -29.66     29.66 o 
   0   2   9      709.02      663.70     25.96 o 
   1   2   9      843.35      869.46     37.80 o 
   2   2   9     1107.64     1206.72     41.56 o 
   3   2   9        2.73       17.60     23.82 o 
   4   2   9      149.09      173.93     20.24 o 
   5   2   9      249.33      283.79     27.49 o 
   6   2   9       21.43       35.54     41.38 o 
   7   2   9      135.25      146.72     32.39 o 
  -9   3   9      208.10      258.94     34.27 o 
  -8   3   9        6.18       54.93     43.40 o 
  -7   3   9      105.39      157.92     28.34 o 
  -6   3   9      189.30      163.71     27.25 o 
  -5   3   9      238.51      273.67     21.51 o 
  -4   3   9       90.13       99.51     18.83 o 
  -3   3   9      189.53      238.98     19.86 o 
  -2   3   9      801.31      809.39     36.90 o 
  -1   3   9        2.28      -29.80     29.80 o 
   0   3   9       25.01       42.22     22.15 o 
   1   3   9        4.89      -30.60     30.60 o 
   2   3   9        6.71      -13.46     26.92 o 
   3   3   9      345.33      408.25     31.77 o 
   4   3   9     1682.25     1707.09     57.14 o 
   5   3   9      374.39      383.87     29.84 o 
   6   3   9      315.86      348.99     33.84 o 
   7   3   9       73.41       80.35     33.33 o 
  -9   4   9       17.50       32.48     45.38 o 
  -8   4   9       16.01        8.90     43.82 o 
  -7   4   9      629.80      682.11     50.74 o 
  -6   4   9     1284.74     1227.11     54.70 o 
  -5   4   9       90.20       47.12     37.28 o 
  -4   4   9      318.38      325.40     22.36 o 
  -3   4   9       68.48       71.74     19.21 o 
  -2   4   9      519.70      519.43     35.73 o 
  -1   4   9      402.33      375.11     24.99 o 
   0   4   9      309.77      306.13     17.99 o 
   1   4   9        2.78       -2.40     29.42 o 
   2   4   9       99.70       92.97     21.56 o 
   3   4   9      145.52      137.21     27.21 o 
   4   4   9        0.39       19.30     38.65 o 
   5   4   9       58.43       37.14     39.63 o 
   6   4   9       80.83       69.90     33.42 o 
  -8   5   9       73.00       32.67     46.84 o 
  -7   5   9      245.23      204.67     33.23 o 
  -6   5   9      138.42       41.23     39.59 o 
  -5   5   9      200.12      172.19     28.24 o 
  -4   5   9      400.91      384.90     28.48 o 
  -3   5   9       29.57      -21.56     33.00 o 
  -2   5   9       36.28       65.38     21.98 o 
  -1   5   9        6.23      -27.87     32.57 o 
   0   5   9        0.44       -0.12     23.33 o 
   1   5   9      368.84      324.23     26.92 o 
   2   5   9     1000.89      995.33     47.73 o 
   3   5   9      217.79      201.09     29.18 o 
   4   5   9      326.42      311.19     30.55 o 
   5   5   9      131.46       87.69     34.41 o 
  -7   6   9      119.28      120.64     33.47 o 
  -6   6   9      255.30      270.99     30.03 o 
  -5   6   9        9.41      -12.99     38.03 o 
  -4   6   9       70.23       76.02     27.44 o 
  -3   6   9      115.30      132.79     24.95 o 
  -2   6   9        1.80      -16.99     33.66 o 
  -1   6   9       11.85      -27.77     35.16 o 
   0   6   9        1.34      -10.89     26.19 o 
   1   6   9       11.50       52.16     36.72 o 
   2   6   9       22.26      -12.33     41.52 o 
   3   6   9        1.98       62.51     27.21 o 
   4   6   9       90.62       73.76     34.74 o 
  -6   7   9       77.14       88.21     33.09 o 
  -5   7   9        6.73       21.04     46.37 o 
  -4   7   9       35.97       69.85     28.20 o 
  -3   7   9        5.26       49.38     39.87 o 
  -2   7   9       47.34       34.69     41.85 o 
  -1   7   9      193.81      143.43     30.03 o 
   0   7   9      254.78      258.12     22.10 o 
   1   7   9       22.91      110.43     30.60 o 
   2   7   9      142.47      216.06     24.19 o 
   3   7   9       41.22       82.99     24.38 o 
  -5   8   9       23.14      -18.08     50.41 o 
  -4   8   9       27.93       64.82     23.35 o 
  -3   8   9       14.74       48.11     33.56 o 
  -2   8   9       92.35       94.61     26.08 o 
  -1   8   9       17.84        1.18     34.27 o 
   0   8   9       65.05      126.65     28.27 o 
   1   8   9        7.03      -11.30     34.08 o 
  -1  -9  10      355.24      435.13     31.58 o 
   0  -9  10        0.11      -22.48     43.71 o 
   1  -9  10        9.39       17.18     23.96 o 
   2  -9  10       85.65      103.93     25.14 o 
   3  -9  10       48.73      102.80     24.48 o 
   4  -9  10        0.19       20.76     23.39 o 
  -3  -8  10      380.07      547.21     41.80 o 
  -2  -8  10       18.11       41.28     22.64 o 
  -1  -8  10       18.12       59.31     29.75 o 
   0  -8  10      188.57      176.93     21.85 o 
   1  -8  10      796.53      747.21     51.54 o 
   2  -8  10        2.53       -0.89     41.94 o 
   3  -8  10       78.74       51.17     41.80 o 
   4  -8  10      141.29      139.19     24.99 o 
   5  -8  10       46.44       95.13     33.94 o 
   6  -8  10      181.37      192.76     35.02 o 
  -4  -7  10        5.49       50.51     46.60 o 
  -3  -7  10      179.80      200.10     29.98 o 
  -2  -7  10        0.05       27.16     39.73 o 
  -1  -7  10       58.71       59.12     28.34 o 
   0  -7  10       85.28       69.71     44.41 o 
   1  -7  10      446.56      462.15     42.27 o 
   2  -7  10       39.73       36.76     34.79 o 
   3  -7  10        7.03       53.24     39.02 o 
   4  -7  10       36.60       -2.35     39.30 o 
   5  -7  10      237.15      245.01     30.55 o 
   6  -7  10      155.25      144.32     34.41 o 
   7  -7  10        0.95      -18.17     49.38 o 
  -6  -6  10       26.34      -15.72     49.43 o 
  -5  -6  10      202.25      244.72     34.60 o 
  -4  -6  10        1.96       16.24     38.88 o 
  -3  -6  10       11.78      -28.71     36.76 o 
  -2  -6  10       87.34       97.25     24.67 o 
  -1  -6  10      534.16      440.17     39.45 o 
   0  -6  10      257.52      341.87     19.28 o 
   1  -6  10      551.03      590.04     41.99 o 
   2  -6  10      429.26      409.99     38.41 o 
   3  -6  10       23.89       23.21     33.47 o 
   4  -6  10     1573.63     1439.77     55.59 o 
   5  -6  10       89.94       13.18     40.06 o 
   6  -6  10       37.68       50.41     27.91 o 
   7  -6  10        8.31       39.54     44.53 o 
  -6  -5  10      134.18       90.57     33.47 o 
  -5  -5  10       16.73       49.10     36.43 o 
  -4  -5  10        7.61       -1.93     37.66 o 
  -3  -5  10      127.77      156.89     27.16 o 
  -2  -5  10      113.09       87.04     21.28 o 
  -1  -5  10     1338.77     1306.80     49.00 o 
   0  -5  10      185.22      197.50     17.31 o 
   1  -5  10        0.01      -31.87     31.87 o 
   2  -5  10       11.06       28.48     29.18 o 
   3  -5  10      844.80      864.56     39.02 o 
   4  -5  10      144.68      139.43     25.84 o 
   5  -5  10       26.02       -1.04     38.13 o 
   6  -5  10      339.97      290.34     29.84 o 
   7  -5  10       62.87       23.54     44.95 o 
   8  -5  10       18.32       15.39     48.30 o 
  -7  -4  10       14.02       17.65     45.24 o 
  -6  -4  10       45.11       56.91     43.68 o 
  -5  -4  10        0.54      -40.39     40.39 o 
  -4  -4  10        9.51       19.25     36.48 o 
  -3  -4  10       41.05       14.17     26.17 o 
  -2  -4  10      940.51      966.57     40.01 o 
  -1  -4  10     1029.21     1116.91     42.46 o 
   0  -4  10      811.83      780.29     37.68 o 
   1  -4  10      697.34      699.20     38.98 o 
   2  -4  10     5857.27     5771.95     75.88 o 
   3  -4  10      146.20      106.10     20.76 o 
   4  -4  10      102.06       62.61     19.58 o 
   5  -4  10        4.76       -3.06     36.39 o 
   6  -4  10        0.26       34.64     36.76 o 
   7  -4  10      445.76      416.16     34.55 o 
   8  -4  10      138.02      173.88     33.09 o 
  -8  -3  10      241.67      289.16     34.08 o 
  -7  -3  10        8.40      -16.90     44.44 o 
  -6  -3  10       45.05       -8.57     41.89 o 
  -5  -3  10      119.03      173.74     25.61 o 
  -4  -3  10      202.28      171.67     20.33 o 
  -3  -3  10     1661.73     1701.35     45.05 o 
  -2  -3  10      330.11      397.61     31.44 o 
  -1  -3  10       26.53       44.91     30.50 o 
   0  -3  10        6.92       38.72     25.14 o 
   1  -3  10     1975.96     2045.82     49.61 o 
   2  -3  10       37.29       61.15     19.53 o 
   3  -3  10       93.54      106.90     18.40 o 
   4  -3  10     1476.82     1444.67     43.82 o 
   5  -3  10      276.75      258.94     27.07 o 
   6  -3  10       39.99       -3.58     39.78 o 
   7  -3  10       95.01       45.85     44.15 o 
   8  -3  10        0.12       20.57     44.44 o 
  -8  -2  10       48.79       31.49     44.44 o 
  -7  -2  10       26.83        7.67     43.40 o 
  -6  -2  10      210.27      193.28     27.30 o 
  -5  -2  10       90.24       49.14     36.34 o 
  -4  -2  10     1182.07     1179.61     42.27 o 
  -3  -2  10      644.75      672.04     33.94 o 
  -2  -2  10      722.05      703.91     37.52 o 
  -1  -2  10     1729.30     1929.98     45.80 o 
   0  -2  10    10512.23    10875.26     75.29 o 
   1  -2  10       36.98       32.29     28.62 o 
   2  -2  10       30.60        4.42     28.62 o 
   3  -2  10        2.03       15.82     25.14 o 
   4  -2  10        2.03      -21.94     25.47 o 
   5  -2  10      524.08      427.08     41.28 o 
   6  -2  10      225.69      246.04     28.67 o 
   7  -2  10      134.99      112.17     30.41 o 
   8  -2  10       13.55      -26.03     46.08 o 
  -8  -1  10       48.34       57.99     41.71 o 
  -7  -1  10       68.24       31.91     40.53 o 
  -6  -1  10      224.09      162.63     27.40 o 
  -5  -1  10      857.81      784.96     39.21 o 
  -4  -1  10      262.86      291.47     20.62 o 
  -3  -1  10      103.79      103.79     18.83 o 
  -2  -1  10       68.51       77.81     19.21 o 
  -1  -1  10     2702.86     2926.24     53.33 o 
   0  -1  10        0.70        8.55     23.47 o 
   1  -1  10      159.64      168.23     20.99 o 
   2  -1  10     2881.54     2912.83     54.23 o 
   3  -1  10      614.47      569.28     33.84 o 
   4  -1  10        2.75      -15.91     25.70 o 
   5  -1  10      118.58      112.12     24.99 o 
   6  -1  10        9.30       37.56     25.42 o 
   7  -1  10       14.43       20.01     42.27 o 
   8  -1  10      443.61      434.33     36.39 o 
  -9   0  10       49.47       52.25     32.34 o 
  -8   0  10      276.32      234.98     32.95 o 
  -7   0  10      158.49      127.85     30.88 o 
  -6   0  10      653.53      621.53     43.68 o 
  -5   0  10      130.21      105.20     20.01 o 
  -4   0  10      201.49      198.64     20.33 o 
  -3   0  10     1353.76     1498.19     42.13 o 
  -2   0  10     7754.48     8206.20     81.39 o 
  -1   0  10       38.59       63.31     20.24 o 
   0   0  10       47.61      -15.15     21.82 o 
   1   0  10       17.14       30.08     28.15 o 
   2   0  10       17.02       14.17     27.21 o 
   3   0  10      212.51      197.23     19.68 o 
   4   0  10       87.62      118.53     18.36 o 
   5   0  10       88.18      112.31     24.81 o 
   6   0  10       54.24      -22.50     41.80 o 
   7   0  10        6.60       38.83     42.74 o 
   8   0  10        3.88        7.11     46.18 o 
  -9   1  10       42.26       19.53     45.99 o 
  -8   1  10      124.10       62.13     44.34 o 
  -7   1  10      191.58      175.44     30.08 o 
  -6   1  10       97.50       48.91     37.42 o 
  -5   1  10       98.07       94.57     19.11 o 
  -4   1  10       76.24       65.10     18.69 o 
  -3   1  10     2171.96     2421.17     49.00 o 
  -2   1  10        3.24        3.20     27.30 o 
  -1   1  10      229.70      200.19     22.03 o 
   0   1  10     2116.25     2077.52    119.75 o 
   1   1  10      574.02      623.13     35.87 o 
   2   1  10      105.33       54.65     20.76 o 
   3   1  10       22.07      -25.75     25.75 o 
   4   1  10        9.00       35.59     25.84 o 
   5   1  10       12.38       95.08     24.38 o 
   6   1  10      218.55      185.13     32.39 o 
   7   1  10       28.25       19.49     46.69 o 
  -9   2  10       31.83       -6.92     47.07 o 
  -8   2  10      149.02      183.67     32.15 o 
  -7   2  10        6.02       32.95     40.43 o 
  -6   2  10       12.28      -32.10     35.49 o 
  -5   2  10      446.85      479.75     34.46 o 
  -4   2  10     2036.58     2086.40     49.75 o 
  -3   2  10      247.65      264.97     20.43 o 
  -2   2  10      278.93      278.47     22.83 o 
  -1   2  10        0.45       21.70     29.33 o 
   0   2  10      226.68      189.88     16.28 o 
   1   2  10       10.95       41.19     28.76 o 
   2   2  10        7.09      -28.71     28.71 o 
   3   2  10        1.39       -5.18     18.22 o 
   4   2  10       45.72       49.38     35.59 o 
   5   2  10        5.20      -39.30     39.30 o 
   6   2  10       48.50       54.84     44.62 o 
   7   2  10       11.67      -48.15     48.15 o 
  -8   3  10       16.99       51.45     43.59 o 
  -7   3  10       22.36        2.07     41.66 o 
  -6   3  10       15.30       41.99     37.09 o 
  -5   3  10     1156.80     1157.82     48.86 o 
  -4   3  10       22.12      -26.41     26.41 o 
  -3   3  10      254.90      263.74     21.42 o 
  -2   3  10      474.82      539.53     35.16 o 
  -1   3  10       98.52       81.67     21.89 o 
   0   3  10      471.50      391.12     25.33 o 
   1   3  10       16.28      -32.24     32.24 o 
   2   3  10       11.05       19.82     27.40 o 
   3   3  10        0.83        6.31     36.06 o 
   4   3  10        0.28      -33.33     38.13 o 
   5   3  10       48.64       45.61     39.78 o 
   6   3  10      111.99      119.80     33.04 o 
  -8   4  10        1.19      -45.71     45.71 o 
  -7   4  10       66.66       96.36     31.68 o 
  -6   4  10       85.18       90.99     27.49 o 
  -5   4  10      286.85      220.95     29.37 o 
  -4   4  10      304.00      282.48     27.73 o 
  -3   4  10       33.38       18.97     28.81 o 
  -2   4  10      536.34      586.89     36.57 o 
  -1   4  10        4.07       -5.74     32.95 o 
   0   4  10       81.42       49.05     19.69 o 
   1   4  10       78.84       21.98     33.23 o 
   2   4  10       18.50       25.37     31.68 o 
   3   4  10        1.08      -12.52     38.36 o 
   4   4  10      135.08      176.85     28.71 o 
   5   4  10       34.02      -34.79     46.84 o 
   6   4  10        2.23       32.62     46.79 o 
  -8   5  10        1.70      -45.38     45.38 o 
  -7   5  10      430.64      437.29     36.06 o 
  -6   5  10       26.11      -39.21     39.21 o 
  -5   5  10      138.07      147.38     27.49 o 
  -4   5  10        9.27      -37.47     37.47 o 
  -3   5  10       31.76       59.92     23.58 o 
  -2   5  10      624.60      545.28     40.20 o 
  -1   5  10       60.48       40.58     36.39 o 
   0   5  10      158.44       96.48     19.96 o 
   1   5  10       42.63       39.68     35.59 o 
   2   5  10      118.91      115.47     28.43 o 
   3   5  10      249.45      277.06     30.74 o 
   4   5  10       87.63      -12.43     50.08 o 
   5   5  10       58.83      -49.61     50.41 o 
  -7   6  10      112.22       87.74     34.60 o 
  -6   6  10      134.78      105.86     33.94 o 
  -5   6  10       72.82       39.87     39.87 o 
  -4   6  10      490.00      468.50     46.46 o 
  -3   6  10        1.80      -30.78     38.36 o 
  -2   6  10       32.61       23.77     39.49 o 
  -1   6  10      155.36       56.06     41.19 o 
   0   6  10       24.88       51.21     22.59 o 
   1   6  10        0.98      -42.65     42.65 o 
   2   6  10      198.34      242.47     30.93 o 
   3   6  10       36.08       79.50     22.55 o 
   4   6  10        0.56      -48.15     49.57 o 
  -6   7  10       12.74      -21.09     49.05 o 
  -5   7  10      129.15      141.69     34.97 o 
  -4   7  10      355.96      409.80     35.87 o 
  -3   7  10       38.61        7.81     33.33 o 
  -2   7  10      280.49      218.55     33.37 o 
  -1   7  10       82.23       61.00     43.12 o 
   0   7  10      151.97      190.80     17.57 o 
   1   7  10      179.91      270.24     26.83 o 
   2   7  10       42.73        8.43     35.49 o 
  -3   8  10       74.71      104.31     24.43 o 
  -2   8  10       55.11       20.05     36.57 o 
  -1   8  10       12.28       68.96     24.38 o 
   0  -9  11       21.16       10.25     24.78 o 
   1  -9  11      169.37      206.31     26.88 o 
   2  -9  11      231.74      221.28     27.73 o 
   3  -9  11      110.91      119.04     27.11 o 
  -2  -8  11      453.56      557.42     44.25 o 
  -1  -8  11       59.64       88.16     25.18 o 
   0  -8  11      111.92      115.61     17.74 o 
   2  -8  11      173.87      208.34     25.61 o 
   3  -8  11      597.74      782.66     45.14 o 
   4  -8  11      308.76      364.19     28.38 o 
   5  -8  11       46.61       66.98     35.30 o 
  -4  -7  11      102.33      124.69     35.40 o 
  -3  -7  11        2.94      -13.79     34.27 o 
  -2  -7  11        7.66       52.48     41.09 o 
  -1  -7  11      345.07      294.67     34.03 o 
   0  -7  11      526.78      534.48     34.00 o 
   1  -7  11       48.81       63.97     27.02 o 
   2  -7  11       53.83      -14.87     40.62 o 
   3  -7  11       24.61       30.88     28.57 o 
   4  -7  11       13.54      -42.55     42.55 o 
   5  -7  11      102.21      123.33     34.60 o 
   6  -7  11      486.71      587.92     55.45 o 
  -5  -6  11      758.11      740.10     57.33 o 
  -4  -6  11      608.60      575.54     47.12 o 
  -3  -6  11       20.26       70.04     27.02 o 
  -2  -6  11      279.04      203.63     32.62 o 
  -1  -6  11      272.33      263.32     28.15 o 
   0  -6  11      199.38       99.24     37.14 o 
   1  -6  11      593.26      545.42     45.19 o 
   2  -6  11      416.76      404.96     28.38 o 
   3  -6  11      285.81      278.66     27.02 o 
   4  -6  11      927.41     1027.81     50.51 o 
   5  -6  11      132.04       87.65     28.67 o 
   6  -6  11       28.74       -9.65     47.97 o 
   7  -6  11        0.48       -0.38     47.73 o 
  -6  -5  11       43.65      -40.39     50.79 o 
  -5  -5  11        9.76      -32.90     41.14 o 
  -4  -5  11        0.23       27.35     38.08 o 
  -3  -5  11      354.87      295.47     31.40 o 
  -2  -5  11      687.61      731.44     41.75 o 
  -1  -5  11        2.36       39.73     31.11 o 
   0  -5  11       53.31       74.42     16.72 o 
   1  -5  11       25.64        3.81     34.97 o 
   2  -5  11       33.55       39.07     23.35 o 
   3  -5  11      153.36      168.28     24.95 o 
   4  -5  11      836.28      814.05     48.25 o 
   5  -5  11        2.84       20.43     34.17 o 
   6  -5  11      135.75      133.92     29.89 o 
   7  -5  11       52.94       34.22     48.06 o 
  -7  -4  11      628.44      623.32     56.86 o 
  -6  -4  11      309.76      273.11     34.36 o 
  -5  -4  11        4.40       34.36     26.31 o 
  -4  -4  11      354.10      325.83     29.18 o 
  -3  -4  11      176.63      106.66     27.82 o 
  -2  -4  11       24.97       28.05     28.10 o 
  -1  -4  11      114.46      108.17     23.07 o 
   0  -4  11      190.70      195.63     20.36 o 
   1  -4  11      576.71      500.13     39.02 o 
   2  -4  11      395.45      405.71     35.40 o 
   3  -4  11      312.11      282.01     22.78 o 
   4  -4  11      535.77      611.60     42.08 o 
   5  -4  11        5.32       17.93     37.99 o 
   6  -4  11       40.27       49.99     39.73 o 
   7  -4  11      126.06      168.75     32.76 o 
   8  -4  11       24.58       66.89     32.34 o 
  -7  -3  11       73.14       56.58     32.62 o 
  -6  -3  11        2.17      -25.28     43.92 o 
  -5  -3  11      214.35      151.76     30.36 o 
  -4  -3  11      351.68      332.94     28.10 o 
  -3  -3  11       95.90      105.30     19.77 o 
  -2  -3  11       45.95       58.32     19.96 o 
  -1  -3  11       15.46       29.70     21.61 o 
   0  -3  11      167.92      135.64     21.51 o 
   1  -3  11       91.58      104.69     21.89 o 
   2  -3  11      486.02      481.26     35.02 o 
   3  -3  11       57.97       22.31     27.30 o 
   4  -3  11      212.56      241.19     27.30 o 
   5  -3  11        9.77      -21.89     34.88 o 
   6  -3  11      341.41      324.28     31.07 o 
   7  -3  11       55.50       68.39     32.10 o 
   8  -3  11        1.71      -46.51     46.51 o 
  -8  -2  11       32.61       65.90     45.66 o 
  -7  -2  11       55.34       65.01     44.44 o 
  -6  -2  11      205.37      158.44     30.93 o 
  -5  -2  11        1.59       81.81     25.32 o 
  -4  -2  11       82.52       89.44     18.92 o 
  -3  -2  11       27.67       63.41     18.40 o 
  -2  -2  11        0.26      -15.96     27.73 o 
  -1  -2  11      571.91      654.81     37.75 o 
   0  -2  11       95.55      103.61     21.58 o 
   1  -2  11      436.75      468.17     34.36 o 
   2  -2  11     1827.92     1824.44     48.39 o 
   3  -2  11       21.91       54.70     17.93 o 
   4  -2  11       58.73       45.14     18.36 o 
   5  -2  11      248.56      250.75     28.34 o 
   6  -2  11       16.36       46.98     36.67 o 
   7  -2  11       43.16       35.77     31.07 o 
   8  -2  11       18.45       35.49     43.96 o 
  -8  -1  11        0.47      -15.02     45.75 o 
  -7  -1  11       94.11       37.09     44.53 o 
  -6  -1  11       21.76       35.96     41.09 o 
  -5  -1  11      106.69       86.85     26.22 o 
  -4  -1  11       38.44       31.68     24.81 o 
  -3  -1  11        0.26      -12.66     25.56 o 
  -2  -1  11      607.28      593.01     34.41 o 
  -1  -1  11       30.54        7.53     31.40 o 
   0  -1  11        2.98       26.17     23.71 o 
   1  -1  11      220.41      264.31     23.58 o 
   2  -1  11       65.12       22.69     21.28 o 
   3  -1  11       80.67       42.93     18.88 o 
   4  -1  11      869.92      963.88     40.29 o 
   5  -1  11      631.77      528.38     43.07 o 
   6  -1  11        9.29       43.64     35.77 o 
   7  -1  11       12.03       44.72     43.73 o 
   8  -1  11       18.84       -9.93     46.32 o 
  -8   0  11       49.57       23.63     33.09 o 
  -7   0  11      240.58      236.72     32.43 o 
  -6   0  11      338.35      255.69     30.27 o 
  -5   0  11      113.94       71.88     25.47 o 
  -4   0  11       49.03       41.14     19.11 o 
  -3   0  11      371.66      381.84     32.29 o 
  -2   0  11     1599.64     1610.64     47.50 o 
  -1   0  11      271.03      240.30     23.63 o 
   0   0  11     2519.23     2575.23     95.74 o 
   1   0  11        7.70       41.05     21.56 o 
   2   0  11      130.10       94.33     21.18 o 
   3   0  11      159.93      195.96     19.58 o 
   4   0  11       10.04       59.22     24.57 o 
   5   0  11      116.40       92.07     27.07 o 
   6   0  11       23.15      -18.40     42.84 o 
   7   0  11      327.55      350.82     35.02 o 
  -8   1  11       31.49       51.87     45.52 o 
  -7   1  11       22.30       44.29     41.42 o 
  -6   1  11       32.72      -38.08     38.08 o 
  -5   1  11       39.27       10.26     35.77 o 
  -4   1  11     1131.34     1280.67     42.60 o 
  -3   1  11       12.29      -17.18     26.97 o 
  -2   1  11      223.37      215.92     22.64 o 
  -1   1  11      290.68      252.49     24.10 o 
   0   1  11        7.69      -67.10    133.40 o 
   1   1  11      625.98      599.97     38.17 o 
   2   1  11      983.64     1202.21     42.41 o 
   3   1  11     1377.91     1600.38     46.37 o 
   4   1  11      198.39      110.90     27.49 o 
   5   1  11        0.56       -9.08     36.43 o 
   6   1  11      103.64       42.36     47.07 o 
   7   1  11       91.62       98.00     34.22 o 
  -8   2  11      316.48      377.00     34.83 o 
  -7   2  11       48.51       31.58     31.16 o 
  -6   2  11       16.65        8.99     36.81 o 
  -5   2  11      202.74      224.20     27.77 o 
  -4   2  11     2225.95     2310.64     54.65 o 
  -3   2  11       41.10       27.68     26.74 o 
  -2   2  11     1574.97     1639.64     47.68 o 
  -1   2  11        1.46      -31.44     31.44 o 
   0   2  11      250.41      272.56     71.29 o 
   1   2  11        4.82       36.34     29.14 o 
   2   2  11       30.66       22.59     29.28 o 
   3   2  11      126.20      175.01     26.50 o 
   4   2  11       15.64      -38.69     38.69 o 
   5   2  11      476.84      529.13     44.95 o 
   6   2  11        8.08       28.71     46.32 o 
  -8   3  11       20.27       45.42     46.18 o 
  -7   3  11       76.92       50.37     44.34 o 
  -6   3  11     1079.56     1066.64     53.43 o 
  -5   3  11       12.91       19.25     36.53 o 
  -4   3  11      266.94      252.21     28.34 o 
  -3   3  11       92.55       72.96     20.19 o 
  -2   3  11       43.76        5.27     30.17 o 
  -1   3  11     1022.19      977.20     44.01 o 
   0   3  11      437.83      377.26     32.27 o 
   1   3  11     1128.87     1209.12     46.22 o 
   2   3  11      700.69      701.18     42.36 o 
   3   3  11       23.14       65.19     27.07 o 
   4   3  11       87.38      118.34     27.87 o 
   5   3  11        8.03       33.80     37.70 o 
   6   3  11       29.92        2.87     47.73 o 
  -8   4  11        1.42      -44.86     46.88 o 
  -7   4  11       99.66        8.85     48.39 o 
  -6   4  11     1225.78     1198.35     54.74 o 
  -5   4  11       14.63       -0.28     37.47 o 
  -4   4  11      461.73      410.75     30.74 o 
  -3   4  11        7.43       37.85     21.56 o 
  -2   4  11      256.20      241.05     26.64 o 
  -1   4  11       39.15       -8.66     35.77 o 
   0   4  11       85.09       65.81     22.71 o 
   1   4  11       28.82       14.97     32.39 o 
   2   4  11       13.65       31.21     34.60 o 
   3   4  11      384.76      421.05     31.73 o 
   4   4  11       80.30      100.40     29.89 o 
   5   4  11       72.89       50.98     47.35 o 
  -7   5  11       28.30       42.46     46.98 o 
  -6   5  11       88.29       59.55     32.90 o 
  -5   5  11        0.46      -36.57     39.21 o 
  -4   5  11       10.91       17.79     37.52 o 
  -3   5  11      589.16      568.29     47.92 o 
  -2   5  11       23.38       43.54     35.54 o 
  -1   5  11      375.29      374.74     29.28 o 
   0   5  11      913.34      838.20     34.46 o 
   1   5  11       83.70       20.24     41.61 o 
   2   5  11        4.08       10.12     38.69 o 
   3   5  11      129.86      144.89     26.27 o 
   4   5  11        0.03      -16.57     49.47 o 
  -6   6  11       51.38       52.39     46.93 o 
  -5   6  11        3.48       10.17     47.54 o 
  -4   6  11      135.25      137.12     29.66 o 
  -3   6  11       67.69       77.76     29.28 o 
  -2   6  11       80.28       80.82     29.51 o 
  -1   6  11        9.04       19.44     29.09 o 
   0   6  11        8.35      -17.85     29.24 o 
   1   6  11      183.10      241.85     26.45 o 
   2   6  11      206.91      235.50     28.15 o 
   3   6  11      112.20      126.86     26.64 o 
  -5   7  11      122.22      121.92     35.73 o 
  -4   7  11       53.14       83.03     25.09 o 
  -3   7  11       45.75      -32.10     37.85 o 
  -2   7  11      539.54      552.95     44.20 o 
  -1   7  11       76.97      115.42     24.99 o 
   0   7  11       25.11       10.37     39.92 o 
   1   7  11      520.22      690.40     45.57 o 
  -2  -8  12       11.18        1.69     37.33 o 
  -1  -8  12       31.87       53.28     25.51 o 
   0  -8  12      141.43      170.70     18.23 o 
   1  -8  12       62.61       83.03     23.87 o 
   2  -8  12       13.55       31.68     23.16 o 
   3  -8  12      101.88      105.39     26.17 o 
   4  -8  12       24.76       41.66     36.06 o 
  -3  -7  12      191.84      243.78     26.83 o 
  -2  -7  12      198.98      207.30     26.27 o 
  -1  -7  12        6.38       10.92     43.64 o 
   0  -7  12       31.45       57.80     23.58 o 
   1  -7  12       23.75       12.62     40.25 o 
   2  -7  12       97.71       74.04     31.58 o 
   3  -7  12       25.90       15.86     40.25 o 
   4  -7  12      262.33      276.45     25.89 o 
   5  -7  12      315.38      303.14     36.48 o 
  -5  -6  12        6.81       48.77     47.35 o 
  -4  -6  12       82.23       65.52     48.67 o 
  -3  -6  12      252.79      268.17     31.07 o 
  -2  -6  12      301.04      311.94     32.53 o 
  -1  -6  12      247.34      226.79     29.80 o 
   0  -6  12      107.46       71.06     22.92 o 
   1  -6  12      426.62      412.49     31.02 o 
   2  -6  12        3.82       54.41     39.21 o 
   3  -6  12      173.23      157.45     28.29 o 
   4  -6  12       14.78       43.16     39.92 o 
   5  -6  12      166.07      147.05     35.54 o 
   6  -6  12      306.44      267.13     37.28 o 
  -5  -5  12      103.38      111.98     33.00 o 
  -4  -5  12       88.12       56.11     29.04 o 
  -3  -5  12        0.67       46.93     38.27 o 
  -2  -5  12        8.20       -0.61     33.61 o 
  -1  -5  12       12.85        7.67     34.74 o 
   0  -5  12      286.71      249.27     21.36 o 
   1  -5  12      103.46       30.60     38.65 o 
   2  -5  12      588.07      521.18     42.69 o 
   3  -5  12      591.29      533.98     41.99 o 
   4  -5  12      884.36      826.81     49.71 o 
   5  -5  12      170.21      216.91     28.15 o 
   6  -5  12      268.32      310.48     34.93 o 
   7  -5  12        2.99      -44.15     47.17 o 
  -6  -4  12      294.39      228.67     35.77 o 
  -5  -4  12      384.41      341.08     31.02 o 
  -4  -4  12      272.36      299.94     29.42 o 
  -3  -4  12      647.11      576.06     45.42 o 
  -2  -4  12      243.67      251.17     25.80 o 
  -1  -4  12      427.46      456.64     38.50 o 
   0  -4  12       34.36       47.01     19.47 o 
   1  -4  12      113.03      141.03     24.15 o 
   2  -4  12      150.37      191.11     24.24 o 
   3  -4  12      468.84      518.49     39.96 o 
   4  -4  12      286.41      266.66     30.46 o 
   5  -4  12       79.03        3.81     38.27 o 
   6  -4  12       74.34       90.57     28.24 o 
   7  -4  12      227.07      186.59     36.10 o 
  -7  -3  12       22.47      -13.27     48.58 o 
  -6  -3  12       15.57        5.22     46.18 o 
  -5  -3  12        9.07      -38.08     38.08 o 
  -4  -3  12       90.79       74.89     26.88 o 
  -3  -3  12      164.96      152.51     27.82 o 
  -2  -3  12      372.47      417.52     36.01 o 
  -1  -3  12      102.33      115.33     22.64 o 
   0  -3  12     1103.18     1120.27     32.46 o 
   1  -3  12     1117.75     1093.38     44.86 o 
   2  -3  12     1843.31     1882.95     52.86 o 
   3  -3  12      232.19      239.26     24.43 o 
   4  -3  12      154.34      129.21     28.43 o 
   5  -3  12        3.75      -19.72     35.30 o 
   6  -3  12       17.84        8.47     41.33 o 
   7  -3  12      597.57      479.75     38.17 o 
  -7  -2  12      225.78      204.15     35.02 o 
  -6  -2  12      111.12      102.62     31.96 o 
  -5  -2  12      805.21      747.73     45.09 o 
  -4  -2  12      249.08      248.49     27.21 o 
  -3  -2  12       54.83       81.62     19.39 o 
  -2  -2  12        0.00       14.40     27.49 o 
  -1  -2  12        4.98       -4.75     30.13 o 
   0  -2  12      239.71      289.71     56.06 o 
   1  -2  12      889.38      860.65     41.14 o 
   2  -2  12       52.99       43.12     30.60 o 
   3  -2  12       26.73       42.88     21.75 o 
   4  -2  12      318.23      237.19     29.89 o 
   5  -2  12      521.81      444.68     30.88 o 
   6  -2  12        6.93        2.49     39.54 o 
   7  -2  12       30.97       67.36     46.08 o 
  -7  -1  12       17.17      -23.39     45.57 o 
  -6  -1  12       68.30       57.19     42.79 o 
  -5  -1  12      240.90      124.88     29.47 o 
  -4  -1  12      219.86      183.01     27.54 o 
  -3  -1  12       11.09       12.33     25.80 o 
  -2  -1  12     1288.46     1346.38     46.74 o 
  -1  -1  12     1613.69     1576.38     47.92 o 
   0  -1  12     1266.99     1243.73     33.78 o 
   1  -1  12       57.35       43.54     32.10 o 
   2  -1  12       12.99       38.69     28.34 o 
   3  -1  12       32.11       24.15     31.63 o 
   4  -1  12        2.81      -12.85     38.55 o 
   5  -1  12      392.31      356.57     28.62 o 
   6  -1  12      165.81      174.49     30.50 o 
   7  -1  12      213.36      220.25     34.36 o 
  -8   0  12       18.04       19.53     47.35 o 
  -7   0  12      435.05      296.55     35.30 o 
  -6   0  12      108.59      111.65     30.74 o 
  -5   0  12       45.14       38.36     26.03 o 
  -4   0  12      138.51      111.84     25.94 o 
  -3   0  12       62.87      101.16     19.63 o 
  -2   0  12       50.85       75.74     21.23 o 
  -1   0  12     1026.76     1018.25     42.98 o 
   0   0  12       36.32      -24.59     24.59 o 
   1   0  12        0.54      -24.05     30.78 o 
   2   0  12      772.69      762.89     39.49 o 
   3   0  12      592.46      603.13     39.49 o 
   4   0  12        2.07       15.96     39.26 o 
   5   0  12       43.30       63.03     25.70 o 
   6   0  12        1.58       35.21     43.02 o 
   7   0  12       42.84       41.28     34.13 o 
  -8   1  12        2.84       12.62     45.66 o 
  -7   1  12       91.07      145.12     32.81 o 
  -6   1  12       44.50       22.50     27.40 o 
  -5   1  12       15.08      -35.96     37.09 o 
  -4   1  12      710.42      609.95     45.14 o 
  -3   1  12     1409.09     1585.08     46.93 o 
  -2   1  12      106.02       -8.99     35.49 o 
  -1   1  12       72.30      -43.16     43.16 o 
   0   1  12        2.21        5.37     32.01 o 
   1   1  12        9.62      -35.44     35.44 o 
   2   1  12      128.25       95.84     21.61 o 
   3   1  12       20.96       -3.39     36.39 o 
   4   1  12      518.27      469.73     32.81 o 
   5   1  12      655.10      662.91     45.99 o 
   6   1  12       28.52       -3.72     45.14 o 
  -8   2  12       11.09       34.08     46.60 o 
  -7   2  12      135.54       43.31     48.77 o 
  -6   2  12      312.18      309.87     30.83 o 
  -5   2  12      217.27      182.97     29.28 o 
  -4   2  12       25.03       -3.72     36.72 o 
  -3   2  12      740.55      620.54     41.75 o 
  -2   2  12      189.31      181.13     23.68 o 
  -1   2  12       15.11      -12.47     32.10 o 
   0   2  12      890.77      736.69     31.35 o 
   1   2  12      217.36      213.33     23.63 o 
   2   2  12        0.03       23.30     32.15 o 
   3   2  12       66.85       12.38     40.15 o 
   4   2  12        3.52       12.43     27.07 o 
   5   2  12        3.72      -37.70     37.70 o 
   6   2  12      443.74      395.26     39.40 o 
  -7   3  12       40.96       49.05     48.15 o 
  -6   3  12      118.62       65.76     44.20 o 
  -5   3  12      809.42      737.70     48.77 o 
  -4   3  12      123.84      141.97     29.04 o 
  -3   3  12      414.61      398.60     27.87 o 
  -2   3  12        0.11      -22.22     32.20 o 
  -1   3  12       44.12       34.32     34.13 o 
   0   3  12      335.85      318.71     23.56 o 
   1   3  12       96.30       79.60     25.70 o 
   2   3  12      546.40      575.59     43.59 o 
   3   3  12      890.06      929.94     48.95 o 
   4   3  12        2.01      -22.22     41.89 o 
   5   3  12      952.77      917.05     59.69 o 
  -7   4  12      240.42      241.29     35.44 o 
  -6   4  12      113.93      123.56     33.75 o 
  -5   4  12      346.15      272.78     30.36 o 
  -4   4  12      171.56      148.18     28.24 o 
  -3   4  12       13.99       20.29     35.16 o 
  -2   4  12      491.84      470.81     42.13 o 
  -1   4  12        1.32      -17.70     35.92 o 
   0   4  12        5.15       -0.20     25.91 o 
   1   4  12      103.78       -4.99     42.88 o 
   2   4  12        3.77       15.39     39.26 o 
   3   4  12        6.14      -17.28     41.14 o 
   4   4  12      644.85      582.93     56.20 o 
  -6   5  12      294.06      335.95     36.62 o 
  -5   5  12      371.53      291.23     36.20 o 
  -4   5  12        8.66       19.16     28.29 o 
  -3   5  12      224.06      248.82     29.89 o 
  -2   5  12      320.27      274.10     32.67 o 
  -1   5  12      168.56      151.48     29.70 o 
   0   5  12      183.18      163.56     21.72 o 
   1   5  12      560.14      534.03     35.44 o 
   2   5  12        3.23        6.45     33.37 o 
   3   5  12     1108.22     1510.19     57.52 o 
  -5   6  12        6.26       21.42     48.25 o 
  -4   6  12      135.93      126.25     26.78 o 
  -3   6  12       41.14      -19.68     35.87 o 
  -2   6  12        7.87      -33.37     33.37 o 
  -1   6  12      104.13       73.10     25.80 o 
   0   6  12        4.06        8.65     30.57 o 
   1   6  12       11.71       10.21     34.32 o 
   2   6  12      450.96      647.00     47.64 o 
  -3   7  12       46.82        1.69     38.17 o 
  -2   7  12        3.52      -33.47     36.25 o 
  -1   7  12      155.81      110.71     27.91 o 
   0  -8  13      256.15      303.30     20.78 o 
   1  -8  13        0.43        5.65     33.61 o 
   2  -8  13        0.74       21.46     33.14 o 
   3  -8  13        8.97      -21.94     35.54 o 
  -2  -7  13      151.02      199.11     26.12 o 
  -1  -7  13       25.87       82.42     22.97 o 
   0  -7  13        0.12       -5.55     23.90 o 
   1  -7  13       98.74      108.36     23.54 o 
   2  -7  13      308.30      393.66     28.34 o 
   3  -7  13      148.00      203.68     24.95 o 
   4  -7  13       42.22       53.05     25.18 o 
  -4  -6  13        9.48      -17.70     49.57 o 
  -3  -6  13       10.83       28.67     33.61 o 
  -2  -6  13       78.33       47.82     43.59 o 
  -1  -6  13       14.45       32.20     43.26 o 
   0  -6  13       23.96      -23.55     29.00 o 
   1  -6  13      158.25      162.49     29.70 o 
   2  -6  13       68.59       49.57     43.12 o 
   3  -6  13        0.13       48.01     27.96 o 
   4  -6  13       17.12       29.00     31.73 o 
   5  -6  13      105.87       61.80     48.34 o 
  -5  -5  13      143.64      155.05     36.15 o 
  -4  -5  13       86.42       56.58     34.22 o 
  -3  -5  13        2.19       43.59     39.40 o 
  -2  -5  13        1.39       -8.28     39.02 o 
  -1  -5  13       29.52       51.17     28.10 o 
   0  -5  13      119.65      138.53     19.52 o 
   1  -5  13       13.04       23.63     34.97 o 
   2  -5  13      173.01      157.41     29.37 o 
   3  -5  13       18.76      -20.90     38.13 o 
   4  -5  13        3.81       16.38     40.10 o 
   5  -5  13       18.41       31.30     47.78 o 
   6  -5  13       97.67      132.46     34.88 o 
  -6  -4  13       49.99      -23.91     50.27 o 
  -5  -4  13       52.19       71.50     48.48 o 
  -4  -4  13        0.59      -32.20     39.12 o 
  -3  -4  13       28.47       15.72     39.30 o 
  -2  -4  13       68.62       43.35     36.48 o 
  -1  -4  13      453.41      482.44     40.62 o 
   0  -4  13      362.00      328.34     21.46 o 
   1  -4  13       63.75       31.96     37.28 o 
   2  -4  13       53.41       48.11     34.08 o 
   3  -4  13       86.08      136.93     24.90 o 
   4  -4  13        0.65       -7.06     36.10 o 
   5  -4  13        0.00      -21.75     39.02 o 
   6  -4  13       31.97       63.12     44.67 o 
  -6  -3  13        0.00      -46.32     46.32 o 
  -5  -3  13       11.75      -41.33     41.33 o 
  -4  -3  13       32.26       16.66     38.03 o 
  -3  -3  13       27.38       15.77     38.27 o 
  -2  -3  13        1.86       28.62     31.73 o 
  -1  -3  13       83.00      117.16     23.72 o 
   0  -3  13      290.92      357.50     19.45 o 
   1  -3  13        5.99       -1.74     34.08 o 
   2  -3  13      317.04      283.79     27.16 o 
   3  -3  13      373.83      432.40     38.55 o 
   4  -3  13      282.76      323.15     28.15 o 
   5  -3  13      149.28      151.33     28.15 o 
   6  -3  13        0.86       20.57     45.09 o 
   7  -3  13        0.00      -46.65     49.33 o 
  -7  -2  13      160.27      171.06     34.08 o 
  -6  -2  13       37.85      -45.47     47.54 o 
  -5  -2  13        1.16       41.85     36.67 o 
  -4  -2  13       73.41       34.55     39.78 o 
  -3  -2  13      380.91      328.23     30.08 o 
  -2  -2  13      693.35      737.85     41.38 o 
  -1  -2  13      168.49      231.54     25.42 o 
   0  -2  13       45.57        3.32     24.20 o 
   1  -2  13       32.33       41.05     22.97 o 
   2  -2  13       35.35       88.49     23.07 o 
   3  -2  13        2.79      -17.65     33.61 o 
   4  -2  13       27.76       11.30     37.00 o 
   5  -2  13      280.35      288.55     30.46 o 
   6  -2  13      131.30       16.95     48.95 o 
   7  -2  13       40.86       47.35     33.00 o 
  -7  -1  13       38.75       58.23     47.07 o 
  -6  -1  13      103.67       61.80     45.66 o 
  -5  -1  13      254.56      234.37     29.04 o 
  -4  -1  13      112.73       68.91     28.81 o 
  -3  -1  13      233.42      207.11     28.90 o 
  -2  -1  13      136.78      120.88     23.77 o 
  -1  -1  13      119.73      149.26     23.49 o 
   0  -1  13     1333.77     1343.42     34.87 o 
   1  -1  13     1209.27     1182.01     47.40 o 
   2  -1  13      179.87      188.33     24.76 o 
   3  -1  13      116.15      107.51     24.52 o 
   4  -1  13       34.56      -38.50     38.50 o 
   5  -1  13       12.75      -16.99     38.93 o 
   6  -1  13      198.86      176.80     33.89 o 
  -7   0  13       20.39      -32.71     45.94 o 
  -6   0  13       33.82       10.73     42.36 o 
  -5   0  13       72.33       83.03     25.84 o 
  -4   0  13      503.04      455.04     43.73 o 
  -3   0  13      152.68      229.47     23.72 o 
  -2   0  13       19.97       51.59     22.36 o 
  -1   0  13        4.51       -7.63     32.86 o 
   0   0  13      121.06      141.35     17.68 o 
   1   0  13       28.51       21.28     32.39 o 
   2   0  13        0.17      -13.23     32.71 o 
   3   0  13      995.08      945.24     46.79 o 
   4   0  13      132.04      125.07     28.15 o 
   5   0  13        8.34      -27.16     40.53 o 
   6   0  13        4.88       -9.04     46.13 o 
  -7   1  13      366.31      381.70     36.90 o 
  -6   1  13      112.64      142.77     30.17 o 
  -5   1  13      121.23       85.39     27.30 o 
  -4   1  13        0.25       10.31     38.55 o 
  -3   1  13      269.24      214.83     26.27 o 
  -2   1  13     1447.39     1539.19     50.41 o 
  -1   1  13     1420.57     1437.56     50.13 o 
   0   1  13        0.94      -16.57     52.32 o 
   1   1  13        1.74      -34.08     34.08 o 
   2   1  13      122.37      136.65     24.81 o 
   3   1  13        2.53       -6.78     37.52 o 
   4   1  13       78.42       55.21     27.87 o 
   5   1  13      136.72      122.76     34.08 o 
   6   1  13        0.55      -33.61     48.95 o 
  -7   2  13        1.75        1.79     47.07 o 
  -6   2  13      122.73       13.04     49.05 o 
  -5   2  13       41.49        2.12     39.87 o 
  -4   2  13       14.29       31.11     24.90 o 
  -3   2  13        0.60      -13.93     33.84 o 
  -2   2  13      145.25      135.33     25.28 o 
  -1   2  13       59.37       22.41     36.10 o 
   0   2  13       45.95       -9.01     27.02 o 
   1   2  13     1434.68     1264.29     51.68 o 
   2   2  13       52.95        7.01     36.81 o 
   3   2  13       45.31       15.49     38.83 o 
   4   2  13       14.92       10.78     38.88 o 
   5   2  13        5.72      -35.68     48.95 o 
  -7   3  13        7.06      -38.41     48.48 o 
  -6   3  13       46.60       16.52     47.78 o 
  -5   3  13      280.47      218.41     30.31 o 
  -4   3  13      569.96      540.90     46.93 o 
  -3   3  13      611.40      579.50     47.45 o 
  -2   3  13      107.33      132.08     24.67 o 
  -1   3  13       63.08       75.69     25.98 o 
   0   3  13      154.99      183.59     19.26 o 
   1   3  13       44.49       43.35     41.52 o 
   2   3  13        3.41        5.74     39.35 o 
   3   3  13        3.44      -40.72     40.72 o 
   4   3  13       44.24      -11.01     49.52 o 
  -6   4  13       16.05       42.55     47.12 o 
  -5   4  13        2.30       39.40     48.01 o 
  -4   4  13       87.69       70.04     28.85 o 
  -3   4  13       49.68       40.06     28.57 o 
  -2   4  13      110.93      -44.39     44.39 o 
  -1   4  13      937.70      913.70     51.45 o 
   0   4  13        0.04        0.82     32.64 o 
   1   4  13      246.39      287.84     31.96 o 
   2   4  13       43.31       49.71     33.99 o 
   3   4  13       21.62        2.59     34.64 o 
   4   4  13       15.49       47.26     35.63 o 
  -5   5  13       72.15       78.09     34.69 o 
  -4   5  13      197.84      262.05     27.02 o 
  -3   5  13       91.38       98.76     24.57 o 
  -2   5  13       82.82       54.60     44.86 o 
  -1   5  13      224.51      232.67     31.21 o 
   0   5  13       85.58       76.08     17.06 o 
   1   5  13       39.16        5.46     34.88 o 
   2   5  13      112.12      138.95     27.49 o 
  -4   6  13       90.03       80.82     26.88 o 
  -3   6  13      308.91      336.09     29.61 o 
  -2   6  13       49.91       79.60     24.10 o 
  -1   6  13      324.22      386.22     30.50 o 
   0   6  13       46.54       84.12     39.28 o 
  -1  -7  14      481.82      570.74     45.19 o 
   0  -7  14       54.38       73.59     17.42 o 
   1  -7  14       85.72       72.02     25.28 o 
   2  -7  14      259.65      335.53     27.30 o 
   3  -7  14      125.96      177.79     26.50 o 
  -3  -6  14      253.98      371.96     29.75 o 
  -2  -6  14       58.53       87.22     25.47 o 
  -1  -6  14       63.20       69.01     23.96 o 
   0  -6  14      273.01      284.36     19.53 o 
   1  -6  14      114.02      122.81     24.34 o 
   2  -6  14       11.57       18.45     32.06 o 
   3  -6  14       30.11       55.59     24.01 o 
   4  -6  14      132.38      156.14     23.96 o 
  -4  -5  14      592.13      581.24     57.94 o 
  -3  -5  14      787.15      954.19     50.98 o 
  -2  -5  14       10.42       27.35     42.46 o 
  -1  -5  14      259.09      269.39     32.71 o 
   0  -5  14      494.27      587.74     34.13 o 
   1  -5  14      178.05      111.98     29.84 o 
   2  -5  14      363.37      364.10     33.75 o 
   3  -5  14      121.56      112.83     30.03 o 
   4  -5  14       71.25       76.40     24.19 o 
   5  -5  14      253.22      274.19     36.53 o 
  -5  -4  14       94.15      156.18     33.94 o 
  -4  -4  14        6.82        0.52     48.30 o 
  -3  -4  14        0.01        8.47     39.54 o 
  -2  -4  14      220.65      225.19     30.13 o 
  -1  -4  14      387.56      418.42     31.77 o 
   0  -4  14        0.10       19.69     26.91 o 
   1  -4  14       75.43       77.01     27.82 o 
   2  -4  14      106.59      129.92     28.48 o 
   3  -4  14       16.27       28.48     39.40 o 
   4  -4  14       58.96       50.32     42.46 o 
   5  -4  14      202.00      173.27     35.35 o 
   6  -4  14        2.04      -50.13     50.13 o 
  -6  -3  14      482.02      429.76     38.79 o 
  -5  -3  14      598.43      538.12     39.26 o 
  -4  -3  14       11.77      -41.66     41.66 o 
  -3  -3  14      418.02      461.68     43.96 o 
  -2  -3  14      391.15      353.60     33.56 o 
  -1  -3  14       28.83       41.09     35.07 o 
   0  -3  14       61.42       57.94     21.43 o 
   1  -3  14       73.51       87.41     24.90 o 
   2  -3  14      165.41      147.00     29.09 o 
   3  -3  14      468.26      469.40     31.54 o 
   4  -3  14       30.15       53.38     39.92 o 
   5  -3  14       26.68       98.90     32.95 o 
   6  -3  14      271.96      305.16     36.43 o 
  -6  -2  14       16.45       11.63     45.89 o 
  -5  -2  14       45.79       30.74     32.29 o 
  -4  -2  14       84.80       34.50     40.81 o 
  -3  -2  14      587.52      518.12     44.86 o 
  -2  -2  14       21.13        6.03     34.97 o 
  -1  -2  14      134.76      148.18     25.47 o 
   0  -2  14       78.31       39.55     22.35 o 
   1  -2  14       56.68       -2.17     37.19 o 
   2  -2  14        4.56       27.91     24.15 o 
   3  -2  14      146.71      160.37     28.53 o 
   4  -2  14        0.01      -24.24     40.01 o 
   5  -2  14      278.44      286.05     35.02 o 
   6  -2  14        0.03      -17.60     47.78 o 
  -6  -1  14       47.01       32.71     46.27 o 
  -5  -1  14      324.78      325.26     31.49 o 
  -4  -1  14       67.08       22.55     41.28 o 
  -3  -1  14       62.43      -29.00     40.95 o 
  -2  -1  14       41.93       50.41     34.13 o 
  -1  -1  14        1.03       -0.75     34.69 o 
   0  -1  14       71.16        5.32     28.45 o 
   1  -1  14      337.58      306.86     28.20 o 
   2  -1  14      221.53      202.55     26.41 o 
   3  -1  14      420.81      450.57     31.35 o 
   4  -1  14      671.03      576.44     47.59 o 
   5  -1  14       27.31        7.48     47.54 o 
   6  -1  14       86.47      111.89     34.17 o 
  -6   0  14       18.78      -19.06     47.07 o 
  -5   0  14      373.93      424.77     42.36 o 
  -4   0  14       59.88       34.17     39.73 o 
  -3   0  14      149.85      112.69     26.17 o 
  -2   0  14       72.10       53.43     37.09 o 
  -1   0  14      152.42      188.62     26.03 o 
   0   0  14      230.77      154.05     33.54 o 
   1   0  14       16.00       -1.37     34.88 o 
   2   0  14        5.13      -22.36     35.87 o 
   3   0  14      269.02      234.65     30.27 o 
   4   0  14       39.13      -17.98     40.25 o 
   5   0  14      601.16      565.42     56.02 o 
  -6   1  14       22.75       27.35     46.65 o 
  -5   1  14      258.71      304.18     30.22 o 
  -4   1  14      122.32      130.34     28.85 o 
  -3   1  14       39.41      -40.72     40.72 o 
  -2   1  14        1.01       -8.19     36.62 o 
  -1   1  14       52.59      -40.58     40.58 o 
   0   1  14      275.97      248.77     20.56 o 
   1   1  14      846.29      819.18     47.50 o 
   2   1  14      876.59      756.34     50.13 o 
   3   1  14       61.31       64.21     28.81 o 
   4   1  14      204.64      180.00     34.79 o 
   5   1  14        1.83      -50.04     50.04 o 
  -6   2  14       41.42       42.51     46.55 o 
  -5   2  14      107.74       77.01     35.02 o 
  -4   2  14       56.18       94.75     28.43 o 
  -3   2  14      231.98      244.49     29.84 o 
  -2   2  14      495.31      480.13     46.55 o 
  -1   2  14       14.05       -5.70     39.21 o 
   0   2  14       26.33       22.33     27.15 o 
   1   2  14       64.93        9.74     42.27 o 
   2   2  14      138.41      119.04     30.36 o 
   3   2  14      897.51      787.08     55.03 o 
   4   2  14      301.18      280.03     37.09 o 
  -6   3  14       23.20      -49.14     49.14 o 
  -5   3  14       68.16       30.17     48.72 o 
  -4   3  14       46.00       52.77     40.95 o 
  -3   3  14        1.66        5.22     39.16 o 
  -2   3  14      100.81       -4.33     43.02 o 
  -1   3  14      636.16      553.42     47.26 o 
   0   3  14      600.49      558.91     48.13 o 
   1   3  14      109.56       99.46     30.31 o 
   2   3  14      190.11      230.32     26.12 o 
   3   3  14        2.41       10.92     32.62 o 
   4   3  14        2.92       65.15     46.84 o 
  -5   4  14      194.05      124.50     36.76 o 
  -4   4  14      394.58      442.90     41.47 o 
  -3   4  14       23.83      -35.16     35.16 o 
  -2   4  14       41.92       44.25     45.00 o 
  -1   4  14        1.46        0.28     40.34 o 
   0   4  14      162.06      181.52     27.35 o 
   1   4  14      595.43      696.42     46.74 o 
   2   4  14      211.81      270.28     27.87 o 
  -4   5  14        1.37      -12.66     36.72 o 
  -3   5  14      224.60      208.53     27.02 o 
  -2   5  14      216.99      180.57     27.35 o 
  -1   5  14      109.58       87.51     25.89 o 
   0   5  14       77.82       53.54     26.26 o 
   1   5  14        2.10       -2.78     34.79 o 
  -2  -6  15       39.24       -2.73     37.28 o 
  -1  -6  15      321.94      441.86     40.25 o 
   0  -6  15       51.37       41.48     32.95 o 
   1  -6  15       37.53       48.53     35.59 o 
   2  -6  15        0.53      -18.17     35.73 o 
   3  -6  15       65.53       43.21     37.85 o 
  -3  -5  15        4.97      -18.59     35.73 o 
  -2  -5  15      297.63      444.87     39.96 o 
  -1  -5  15      667.80      952.63     48.62 o 
   0  -5  15       15.50       37.16     18.91 o 
   1  -5  15      185.60      179.53     27.02 o 
   2  -5  15      606.66      601.43     43.92 o 
   3  -5  15       27.66       32.95     34.79 o 
   4  -5  15      175.83      222.46     26.83 o 
  -4  -4  15       39.16        7.11     50.65 o 
  -3  -4  15      250.38      304.36     27.54 o 
  -2  -4  15       96.17      145.83     29.98 o 
  -1  -4  15        8.64       72.40     29.66 o 
   0  -4  15       37.52       55.06     41.82 o 
   1  -4  15      246.76      303.85     31.96 o 
   2  -4  15      310.22      262.05     33.33 o 
   3  -4  15       29.70       48.81     33.28 o 
   4  -4  15      602.27      719.44     47.21 o 
   5  -4  15      200.23      188.24     35.92 o 
  -5  -3  15      144.83      154.30     36.67 o 
  -4  -3  15      400.87      329.45     40.01 o 
  -3  -3  15      619.13      633.77     49.90 o 
  -2  -3  15       94.33      135.24     30.03 o 
  -1  -3  15      447.84      375.16     35.16 o 
   0  -3  15      776.03      826.72     35.38 o 
   1  -3  15      135.25      179.58     29.18 o 
   2  -3  15       75.32       65.34     28.95 o 
   3  -3  15      105.88       60.49     42.18 o 
   4  -3  15        0.01       46.13     32.20 o 
   5  -3  15      163.09      196.43     36.43 o 
  -5  -2  15       72.85       14.45     49.80 o 
  -4  -2  15       64.10      105.63     34.64 o 
  -3  -2  15       14.11       53.43     38.88 o 
  -2  -2  15      122.58      125.87     29.80 o 
  -1  -2  15      349.13      352.38     31.68 o 
   0  -2  15      474.65      447.94     37.49 o 
   1  -2  15       95.88      112.55     27.68 o 
   2  -2  15      930.62      917.56     53.24 o 
   3  -2  15      420.67      371.91     32.43 o 
   4  -2  15        7.24      -34.27     34.27 o 
   5  -2  15      136.29      128.74     37.00 o 
  -6  -1  15      206.17       80.21     37.00 o 
  -5  -1  15      259.95      202.17     35.63 o 
  -4  -1  15      185.60      181.84     31.26 o 
  -3  -1  15      462.87      418.70     31.11 o 
  -2  -1  15      271.42      243.59     31.30 o 
  -1  -1  15      123.80      155.62     29.51 o 
   0  -1  15        0.80        5.23     26.86 o 
   1  -1  15       38.76       89.39     27.77 o 
   2  -1  15       27.06       -0.33     40.48 o 
   3  -1  15       78.79       92.02     29.98 o 
   4  -1  15      248.77      270.80     27.68 o 
   5  -1  15        2.62       16.95     48.11 o 
  -6   0  15        9.34      -23.02     47.68 o 
  -5   0  15       74.57       -2.73     49.75 o 
  -4   0  15      128.30       58.51     30.60 o 
  -3   0  15      211.67      163.34     31.16 o 
  -2   0  15      343.05      252.68     31.82 o 
  -1   0  15      167.10      141.73     30.93 o 
   0   0  15      678.55      667.94    109.75 o 
   1   0  15      274.09      228.20     32.06 o 
   2   0  15        2.77      -19.39     39.87 o 
   3   0  15        3.09      -39.68     40.91 o 
   4   0  15        1.64       14.97     32.20 o 
   5   0  15       75.55       76.02     35.92 o 
  -6   1  15      139.04       35.59     52.39 o 
  -5   1  15      230.30      186.64     35.35 o 
  -4   1  15        0.34      -11.72     33.56 o 
  -3   1  15       10.00      -42.60     42.60 o 
  -2   1  15       73.17      -48.06     48.06 o 
  -1   1  15       19.35       41.75     40.62 o 
   0   1  15      108.59       13.59     31.21 o 
   1   1  15        0.03      -44.53     44.53 o 
   2   1  15       74.93      -13.46     45.24 o 
   3   1  15       23.81      -14.40     33.56 o 
   4   1  15       25.74       11.39     48.48 o 
  -5   2  15       52.33      -26.31     49.00 o 
  -4   2  15      102.22       93.34     24.76 o 
  -3   2  15      156.32      162.21     29.61 o 
  -2   2  15      186.11      167.34     32.48 o 
  -1   2  15        6.97      -42.36     42.36 o 
   0   2  15       69.89      -32.82     32.82 o 
   1   2  15       46.87       46.46     41.75 o 
   2   2  15        3.69       -0.33     31.30 o 
   3   2  15        0.16       -6.87     32.34 o 
  -5   3  15       26.95       28.48     51.50 o 
  -4   3  15      122.56      191.11     25.89 o 
  -3   3  15       46.40       66.94     24.29 o 
  -2   3  15      142.80      142.11     25.75 o 
  -1   3  15       34.18       15.86     32.95 o 
   0   3  15        1.05      -14.99     23.39 o 
   1   3  15       91.17       38.27     35.73 o 
   2   3  15       22.09       27.87     24.01 o 
  -4   4  15        3.28       -1.27     35.12 o 
  -3   4  15      104.43      164.04     25.56 o 
  -2   4  15      187.53      213.28     26.83 o 
  -1   4  15       56.23      -13.60     36.15 o 
   0   4  15       71.80       89.92     51.28 o 
   1   4  15       35.55       20.85     35.82 o 
  -2  -5  16       19.65       14.92     35.96 o 
  -1  -5  16        7.36      -36.39     36.39 o 
   0  -5  16       52.40       65.62     36.13 o 
   1  -5  16       74.55      119.18     24.99 o 
   2  -5  16       34.81       14.17     25.42 o 
   3  -5  16       59.93       98.99     25.84 o 
  -3  -4  16       37.48        6.83     36.25 o 
  -2  -4  16      119.60      173.74     25.65 o 
  -1  -4  16        0.03        1.37     34.17 o 
   0  -4  16        1.81       13.31     23.28 o 
   1  -4  16      112.39      160.89     25.04 o 
   2  -4  16      117.20      152.98     24.85 o 
   3  -4  16       98.52      118.10     26.69 o 
  -4  -3  16       39.86        7.67     49.28 o 
  -3  -3  16       71.61      112.50     24.67 o 
  -2  -3  16       10.90        5.79     34.13 o 
  -1  -3  16      111.40       85.48     25.94 o 
   0  -3  16      272.69      319.74     19.68 o 
   1  -3  16        2.21       17.09     23.02 o 
   2  -3  16      585.10      558.97     46.41 o 
   3  -3  16       38.96       49.85     35.21 o 
   4  -3  16       40.63       45.52     35.68 o 
  -4  -2  16      147.46      173.83     36.20 o 
  -3  -2  16       20.62        5.65     34.27 o 
  -2  -2  16       91.93       81.90     23.44 o 
  -1  -2  16        3.16      -43.26     43.26 o 
   0  -2  16        1.21      -29.27     29.27 o 
   1  -2  16      278.05      247.97     33.70 o 
   2  -2  16       46.69       24.95     34.50 o 
   3  -2  16       99.76       92.97     25.65 o 
   4  -2  16      216.93      237.99     28.85 o 
  -4  -1  16        5.01       35.26     32.95 o 
  -3  -1  16       77.77       14.17     39.02 o 
  -2  -1  16      442.76      462.05     34.03 o 
  -1  -1  16       51.17       19.91     42.51 o 
   0  -1  16      830.95      813.30     72.65 o 
   1  -1  16       21.95       40.01     41.75 o 
   2  -1  16       47.11       15.72     34.88 o 
   3  -1  16        0.75       12.29     32.95 o 
   4  -1  16       28.54       22.31     37.19 o 
  -5   0  16       18.17       41.47     49.47 o 
  -4   0  16      349.35      430.09     42.27 o 
  -3   0  16       32.89      -17.79     35.63 o 
  -2   0  16       38.03       31.35     44.15 o 
  -1   0  16      320.45      312.32     33.14 o 
   0   0  16        0.10       14.23     39.56 o 
   1   0  16      449.03      437.01     43.12 o 
   2   0  16      423.19      458.95     43.02 o 
   3   0  16      547.45      633.06     49.61 o 
  -4   1  16      215.99      239.08     27.82 o 
  -3   1  16      135.78      152.98     26.64 o 
  -2   1  16      672.12      746.32     45.80 o 
  -1   1  16        4.47      -36.34     36.34 o 
   0   1  16       43.48       40.31     24.81 o 
   1   1  16        1.54       13.84     33.84 o 
   2   1  16       58.85       83.27     25.14 o 
   3   1  16      122.27      167.67     26.31 o 
  -4   2  16       29.65       40.76     25.75 o 
  -3   2  16      151.42      175.20     27.02 o 
  -2   2  16       18.39      -23.30     35.87 o 
  -1   2  16      571.03      661.02     44.34 o 
   0   2  16      430.82      493.21     30.22 o 
   1   2  16      174.08      150.68     30.17 o 
   2   2  16      197.30      168.61     31.02 o 
  -3   3  16       68.62       47.07     37.33 o 
  -2   3  16       40.83      -28.95     38.13 o 
  -1   3  16        9.23      -21.46     34.97 o 
   0   3  16      111.79      154.91     18.02 o 
   1   3  16       65.18       47.31     40.06 o 
  -1  -4  17      573.63      788.21     49.47 o 
   0  -4  17      343.17      361.94     21.44 o 
   1  -4  17      256.00      259.55     27.91 o 
  -2  -3  17        5.79      -38.22     38.22 o 
  -1  -3  17       72.40       84.82     26.45 o 
   0  -3  17       75.40       75.64     18.90 o 
   1  -3  17       20.63       10.69     24.95 o 
   2  -3  17      175.84      168.99     28.05 o 
  -3  -2  17      250.23      299.61     29.89 o 
  -2  -2  17      405.12      440.45     42.74 o 
  -1  -2  17      263.00      301.40     27.58 o 
   0  -2  17        6.73        3.26     27.16 o 
   1  -2  17        9.26       20.76     24.05 o 
   2  -2  17        2.45       51.64     24.43 o 
  -3  -1  17        8.24      -20.66     35.21 o 
  -2  -1  17      191.35      185.32     27.25 o 
  -1  -1  17       28.52       -8.57     36.01 o 
   0  -1  17      124.70      120.51     19.20 o 
   1  -1  17      358.30      386.79     28.90 o 
   2  -1  17       39.37       43.78     25.23 o 
  -3   0  17       97.38      114.10     26.22 o 
  -2   0  17      180.28      157.22     27.58 o 
  -1   0  17       92.77      129.73     25.61 o 
   0   0  17        4.15      -25.66     25.66 o 
   1   0  17        9.11      -33.66     33.66 o 
   2   0  17       91.95       78.56     26.36 o 
  -3   1  17       15.19       26.69     25.23 o 
  -2   1  17       81.64       16.99     41.75 o 
  -1   1  17      446.42      451.60     31.40 o 
   0   1  17      122.12      105.71     19.82 o 
   1   1  17      147.65      121.11     27.73 o 
  -1   2  17       11.40      -40.76     40.76 o 
                                                 
